# Supplementary material for: 4-(1-Cyclo­propyl-6-fluoro-4-oxo-1,4-dihydro­quinolin-7-yl)piperazin-1-ium 2,4,5-tricarb­oxy­benzene-1-carboxyl­ate monohydrate
Source: Acta Crystallogr Sect E Struct Rep Online. 2012 Feb 29;68(Pt 3):o919. doi: 10.1107/S1600536812008392 (PMC3297959; doi:10.1107/S1600536812008392)
Supplement: Supplementary file 1 [file e-68-0o919-sup1.cif]

##############################################################################
#                                                                            #
# This CIF contains the data in a paper accepted for publication in          #
# Acta Crystallographica Section E. It conforms to the requirements of       #
# Notes for Authors for Acta Crystallographica Section E, and has been       #
# peer reviewed under the auspices of the IUCr Commission on Journals.       #
#                                                                            #
# Full details of the Crystallographic Information File format               #
# are given in the paper "The Crystallographic Information File (CIF):       #
# a New Standard Archive File for Crystallography" by S. R. Hall, F. H.      #
# Allen and I. D. Brown [Acta Cryst. (1991), A47, 655-685].                  #
#                                                                            #
# The current version of the core CIF dictionary is obtainable from          #
# ftp://ftp.iucr.org/pub/cif_core.dic.                                       #
#                                                                            #
# Software is freely available for graphical display of the structure(s)     #
# in this CIF. For information consult the CIF software page                 #
# http://www.iucr.org/resources/cif/software.                                #
#                                                                            #
# This file may be used for bona fide research purposes within the           #
# scientific community so long as proper attribution is given to the journal # 
# article from which it was obtained.                                        #
#                                                                            #
##############################################################################
data_I
_audit_creation_method     SHELXL97
_chemical_name_systematic
;
4-(1-Cyclopropyl-6-fluoro-4-oxo-1,4-dihydroquinolin-7-yl)piperazin-1-ium
2,4,5-tricarboxybenzene-1-carboxylate monohydrate
;
_chemical_name_common     ?
_chemical_formula_moiety     'C16 H19 F N3 O +, C10 H5 O8 -, H2 O'
_chemical_formula_sum     'C26 H26 F N3 O10'
_chemical_formula_iupac     'C16 H19 F N3 O + , C10 H5 O8 - , H2 O'
_chemical_formula_weight     559.50
_chemical_melting_point     ?
_symmetry_cell_setting     triclinic
_symmetry_space_group_name_H-M     'P -1'
loop_
    _symmetry_equiv_pos_as_xyz
    'x, y, z'
    '-x, -y, -z'
_cell_length_a     9.5537(19)
_cell_length_b     11.300(2)
_cell_length_c     11.686(2)
_cell_angle_alpha     77.03(3)
_cell_angle_beta     87.01(3)
_cell_angle_gamma     88.65(3)
_cell_volume     1227.7(4)
_cell_formula_units_Z     2
_cell_measurement_reflns_used     12113
_cell_measurement_theta_min     3.04
_cell_measurement_theta_max     27.48
_cell_measurement_temperature     293(2)
_exptl_crystal_description     block
_exptl_crystal_colour     colourless
_exptl_crystal_size_max     0.40
_exptl_crystal_size_mid     0.35
_exptl_crystal_size_min     0.32
_exptl_crystal_density_diffrn     1.514
_exptl_crystal_density_meas     ?
_exptl_crystal_density_method     'not measured'
_exptl_crystal_F_000     584
_exptl_absorpt_coefficient_mu     0.122
_exptl_absorpt_correction_type     multi-scan
_exptl_absorpt_process_details     '(SADABS; Sheldrick, 1996)'
_exptl_absorpt_correction_T_min     0.9527
_exptl_absorpt_correction_T_max     0.9619
_exptl_special_details     ?
_diffrn_ambient_temperature     293(2)
_diffrn_radiation_type     MoK\a
_diffrn_radiation_wavelength     0.71073
_diffrn_radiation_source     'fine-focus sealed tube'
_diffrn_radiation_monochromator     graphite
_diffrn_measurement_device_type     'Bruker APEX CCD'
_diffrn_measurement_method     '\f and \w'
_diffrn_detector_area_resol_mean     ?
_diffrn_reflns_number     12113
_diffrn_reflns_av_R_equivalents     0.0241
_diffrn_reflns_av_sigmaI/netI     0.0352
_diffrn_reflns_theta_min     3.04
_diffrn_reflns_theta_max     27.48
_diffrn_reflns_theta_full     27.48
_diffrn_measured_fraction_theta_max     0.989
_diffrn_measured_fraction_theta_full     0.989
_diffrn_reflns_limit_h_min     -12
_diffrn_reflns_limit_h_max     11
_diffrn_reflns_limit_k_min     -13
_diffrn_reflns_limit_k_max     14
_diffrn_reflns_limit_l_min     -15
_diffrn_reflns_limit_l_max     15
_diffrn_standards_number     ?
_diffrn_standards_interval_count     ?
_diffrn_standards_interval_time     ?
_diffrn_standards_decay_%     ?
_refine_special_details
;
Refinement of <i>F</i>^2^ against ALL reflections. The weighted <i>R</i>-factor
<i>wR</i> and goodness of fit <i>S</i> are based on <i>F</i>^2^, conventional
<i>R</i>-factors <i>R</i> are based on <i>F</i>, with <i>F</i> set to zero for
negative <i>F</i>^2^. The threshold expression of <i>F</i>^2^ >
\s(<i>F</i>^2^) is used only for calculating <i>R</i>-factors(gt) <i>etc</i>.
and is not relevant to the choice of reflections for refinement.
<i>R</i>-factors based on <i>F</i>^2^ are statistically about twice as large
as those based on <i>F</i>, and <i>R</i>-factors based on ALL data will be
even larger.
;
_reflns_number_total     5561
_reflns_number_gt     3880
_reflns_threshold_expression     I>2\s(I)
_refine_ls_structure_factor_coef     Fsqd
_refine_ls_matrix_type     full
_refine_ls_R_factor_all     0.0691
_refine_ls_R_factor_gt     0.0496
_refine_ls_wR_factor_gt     0.1469
_refine_ls_wR_factor_ref     0.1594
_refine_ls_goodness_of_fit_ref     0.990
_refine_ls_restrained_S_all     0.990
_refine_ls_number_reflns     5561
_refine_ls_number_parameters     373
_refine_ls_number_restraints     1
_refine_ls_hydrogen_treatment     mixed
_refine_ls_weighting_scheme     calc
_refine_ls_weighting_details
       'calc w = 1/[\s^2^(Fo^2^)+(0.1100P)^2^+0.0000P] where P=(Fo^2^+2Fc^2^)/3'
_atom_sites_solution_hydrogens     geom
_atom_sites_solution_primary     direct
_atom_sites_solution_secondary     difmap
_refine_ls_shift/su_max     0.000
_refine_ls_shift/su_mean     0.000
_refine_diff_density_max     0.306
_refine_diff_density_min     -0.312
_refine_ls_extinction_method     none
_refine_ls_extinction_coef     ?
loop_
    _atom_type_symbol
    _atom_type_description
    _atom_type_scat_dispersion_real
    _atom_type_scat_dispersion_imag
    _atom_type_scat_source
    'C' 'C' 0.0033 0.0016
                         'International Tables Vol C Tables 4.2.6.8 and 6.1.1.4'
    'H' 'H' 0.0000 0.0000
                         'International Tables Vol C Tables 4.2.6.8 and 6.1.1.4'
    'N' 'N' 0.0061 0.0033
                         'International Tables Vol C Tables 4.2.6.8 and 6.1.1.4'
    'O' 'O' 0.0106 0.0060
                         'International Tables Vol C Tables 4.2.6.8 and 6.1.1.4'
    'F' 'F' 0.0171 0.0103
                         'International Tables Vol C Tables 4.2.6.8 and 6.1.1.4'
_computing_data_collection     'SMART (Bruker, 2001)'
_computing_cell_refinement     'SMART (Bruker, 2001)'
_computing_data_reduction     'SAINT (Bruker, 2001)'
_computing_structure_solution     'SHELXS97 (Sheldrick, 2008)'
_computing_structure_refinement     'SHELXL97 (Sheldrick, 2008)'
_computing_molecular_graphics     'SHELXTL-Plus (Sheldrick, 2008)'
_computing_publication_material     'SHELXL97 (Sheldrick, 2008)'
loop_
    _atom_site_type_symbol
    _atom_site_label
    _atom_site_fract_x
    _atom_site_fract_y
    _atom_site_fract_z
    _atom_site_U_iso_or_equiv
    _atom_site_adp_type
    _atom_site_calc_flag
    _atom_site_refinement_flags
    _atom_site_occupancy
    _atom_site_symmetry_multiplicity
    _atom_site_disorder_assembly
    _atom_site_disorder_group
    C C1 0.60114(14) 0.33816(15) 1.07824(14) 0.0295(3) Uani d . 1 1 . .
    N N1 1.01985(19) 0.2831(2) 0.83946(17) 0.0547(5) Uani d . 1 1 . .
    H H1A 0.957(3) 0.321(3) 0.878(3) 0.079(8) Uiso d . 1 1 . .
    H H1B 1.069(3) 0.228(3) 0.895(3) 0.075(8) Uiso d . 1 1 . .
    O O1 0.82943(12) 0.29979(18) 1.14009(13) 0.0685(5) Uani d D 1 1 . .
    H H1C 0.9252 0.3009 1.1161 0.082 Uiso d D 1 1 . .
    O O1W 0.87507(18) -0.06407(16) 1.0022(2) 0.0926(8) Uani d . 1 1 . .
    H H1WA 0.8177 -0.0216 0.9557 0.111 Uiso d R 1 1 . .
    H H1WB 0.7853 -0.0240 1.0206 0.111 Uiso d R 1 1 . .
    F F1 1.02031(11) 0.14064(13) 0.45876(13) 0.0624(4) Uani d . 1 1 . .
    C C2 0.54681(15) 0.41608(15) 1.14539(14) 0.0299(3) Uani d . 1 1 . .
    H H2A 0.6083 0.4647 1.1729 0.036 Uiso calc R 1 1 . .
    N N2 1.14351(15) 0.24609(15) 0.62194(15) 0.0415(4) Uani d . 1 1 . .
    O O2 0.80487(12) 0.37949(13) 0.95197(12) 0.0477(3) Uani d . 1 1 . .
    C C3 0.40408(15) 0.42509(14) 1.17374(14) 0.0287(3) Uani d . 1 1 . .
    N N3 1.59322(15) 0.17920(14) 0.42816(13) 0.0380(3) Uani d . 1 1 . .
    O O3 0.08715(12) 0.3036(2) 1.08262(15) 0.0738(6) Uani d . 1 1 . .
    C C4 0.31204(14) 0.35278(15) 1.12896(14) 0.0292(3) Uani d . 1 1 . .
    O O4 0.09600(12) 0.37950(14) 1.23777(13) 0.0506(4) Uani d . 1 1 . .
    C C5 0.36736(15) 0.27751(15) 1.05850(15) 0.0309(3) Uani d . 1 1 . .
    H H5A 0.3061 0.2322 1.0267 0.037 Uiso calc R 1 1 . .
    O O5 0.45510(15) 0.59231(14) 1.25440(14) 0.0538(4) Uani d . 1 1 . .
    C C6 0.51010(14) 0.26699(14) 1.03351(14) 0.0289(3) Uani d . 1 1 . .
    O O6 0.25111(14) 0.50869(15) 1.31073(13) 0.0511(4) Uani d . 1 1 . .
    H H6A 0.190(3) 0.457(3) 1.282(3) 0.080(9) Uiso d . 1 1 . .
    C C7 0.75666(15) 0.33869(15) 1.05065(15) 0.0322(4) Uani d . 1 1 . .
    O O7 0.68669(13) 0.13815(14) 0.97773(15) 0.0549(4) Uani d . 1 1 . .
    C C8 0.15442(16) 0.34709(17) 1.15168(16) 0.0379(4) Uani d . 1 1 . .
    O O8 0.47677(13) 0.13899(13) 0.90410(13) 0.0462(3) Uani d . 1 1 . .
    H H8A 0.5250 0.0896 0.8522 0.055 Uiso d . 1 1 . .
    C C9 0.36945(17) 0.51692(16) 1.24860(15) 0.0360(4) Uani d . 1 1 . .
    O O9 1.40033(17) -0.01196(15) 0.22317(16) 0.0628(4) Uani d . 1 1 . .
    C C10 0.56713(16) 0.17555(16) 0.96764(16) 0.0349(4) Uani d . 1 1 . .
    C C11 1.66801(19) 0.12425(18) 0.35279(18) 0.0437(4) Uani d . 1 1 . .
    H H11A 1.7651 0.1308 0.3486 0.052 Uiso calc R 1 1 . .
    C C12 1.6091(2) 0.06014(18) 0.28300(19) 0.0472(5) Uani d . 1 1 . .
    H H12A 1.6662 0.0252 0.2324 0.057 Uiso calc R 1 1 . .
    C C13 1.4631(2) 0.04559(17) 0.28592(18) 0.0438(4) Uani d . 1 1 . .
    C C14 1.38275(19) 0.10197(15) 0.36840(16) 0.0376(4) Uani d . 1 1 . .
    C C15 1.44897(17) 0.16657(15) 0.43999(15) 0.0347(4) Uani d . 1 1 . .
    C C16 1.36961(17) 0.21379(16) 0.52447(15) 0.0357(4) Uani d . 1 1 . .
    H H16A 1.4151 0.2539 0.5729 0.043 Uiso calc R 1 1 . .
    C C17 1.22544(18) 0.20214(16) 0.53736(16) 0.0366(4) Uani d . 1 1 . .
    C C18 1.16172(19) 0.14494(17) 0.45746(18) 0.0421(4) Uani d . 1 1 . .
    C C19 1.2362(2) 0.09473(17) 0.37802(18) 0.0430(4) Uani d . 1 1 . .
    H H19A 1.1897 0.0553 0.3296 0.052 Uiso calc R 1 1 . .
    C C20 1.21999(19) 0.3099(2) 0.6953(2) 0.0491(5) Uani d . 1 1 . .
    H H20A 1.2804 0.3702 0.6455 0.059 Uiso calc R 1 1 . .
    H H20B 1.2785 0.2524 0.7469 0.059 Uiso calc R 1 1 . .
    C C21 1.1188(2) 0.3715(2) 0.7680(2) 0.0586(6) Uani d . 1 1 . .
    H H21A 1.1708 0.4092 0.8192 0.070 Uiso calc R 1 1 . .
    H H21B 1.0670 0.4348 0.7164 0.070 Uiso calc R 1 1 . .
    C C22 0.9432(2) 0.2206(2) 0.7649(2) 0.0552(5) Uani d . 1 1 . .
    H H22A 0.8870 0.2789 0.7119 0.066 Uiso calc R 1 1 . .
    H H22B 0.8808 0.1613 0.8136 0.066 Uiso calc R 1 1 . .
    C C23 1.0456(2) 0.1578(2) 0.6948(2) 0.0546(5) Uani d . 1 1 . .
    H H23A 1.0979 0.0963 0.7479 0.065 Uiso calc R 1 1 . .
    H H23B 0.9948 0.1179 0.6447 0.065 Uiso calc R 1 1 . .
    C C24 1.66395(19) 0.25073(19) 0.49675(17) 0.0438(4) Uani d . 1 1 . .
    H H24A 1.6722 0.2135 0.5804 0.053 Uiso calc R 1 1 . .
    C C25 1.7802(2) 0.3311(2) 0.4393(2) 0.0533(5) Uani d . 1 1 . .
    H H25A 1.8061 0.3323 0.3577 0.064 Uiso calc R 1 1 . .
    H H25B 1.8575 0.3412 0.4868 0.064 Uiso calc R 1 1 . .
    C C26 1.6408(2) 0.3841(2) 0.46637(19) 0.0499(5) Uani d . 1 1 . .
    H H26A 1.6338 0.4263 0.5302 0.060 Uiso calc R 1 1 . .
    H H26B 1.5824 0.4174 0.4011 0.060 Uiso calc R 1 1 . .
loop_
    _atom_site_aniso_label
    _atom_site_aniso_U_11
    _atom_site_aniso_U_22
    _atom_site_aniso_U_33
    _atom_site_aniso_U_12
    _atom_site_aniso_U_13
    _atom_site_aniso_U_23
    C1 0.0195(7) 0.0390(9) 0.0314(8) 0.0013(6) 0.0018(6) -0.0117(7)
    N1 0.0458(9) 0.0744(13) 0.0467(10) 0.0155(9) 0.0116(8) -0.0240(9)
    O1 0.0156(6) 0.1473(17) 0.0407(8) 0.0011(7) -0.0006(5) -0.0176(9)
    O1W 0.0558(10) 0.0569(10) 0.167(2) 0.0104(8) -0.0303(12) -0.0242(12)
    F1 0.0350(6) 0.0850(10) 0.0770(9) 0.0021(5) 0.0012(6) -0.0402(8)
    C2 0.0227(7) 0.0405(9) 0.0295(8) -0.0016(6) -0.0016(6) -0.0144(7)
    N2 0.0365(7) 0.0475(9) 0.0444(9) -0.0012(6) 0.0147(6) -0.0220(7)
    O2 0.0322(6) 0.0623(9) 0.0429(8) 0.0087(5) 0.0136(5) -0.0043(6)
    C3 0.0246(7) 0.0355(8) 0.0275(8) 0.0041(6) -0.0008(6) -0.0108(6)
    N3 0.0354(7) 0.0431(8) 0.0340(8) 0.0071(6) 0.0057(6) -0.0081(6)
    O3 0.0160(6) 0.1546(18) 0.0704(11) -0.0076(7) 0.0026(6) -0.0669(12)
    C4 0.0176(6) 0.0395(9) 0.0316(8) 0.0033(5) -0.0006(6) -0.0105(6)
    O4 0.0260(6) 0.0772(10) 0.0547(9) -0.0001(6) 0.0115(6) -0.0310(7)
    C5 0.0216(7) 0.0376(9) 0.0372(9) -0.0014(6) -0.0012(6) -0.0159(7)
    O5 0.0540(8) 0.0583(9) 0.0593(9) -0.0052(6) 0.0054(7) -0.0361(7)
    C6 0.0212(7) 0.0349(8) 0.0334(8) 0.0022(5) -0.0002(6) -0.0144(7)
    O6 0.0396(7) 0.0739(10) 0.0494(9) 0.0046(6) 0.0076(6) -0.0366(7)
    C7 0.0210(7) 0.0424(9) 0.0364(9) -0.0012(6) 0.0038(6) -0.0167(7)
    O7 0.0311(6) 0.0642(9) 0.0816(11) 0.0138(6) -0.0027(7) -0.0437(8)
    C8 0.0195(7) 0.0567(11) 0.0392(9) 0.0029(6) 0.0013(7) -0.0151(8)
    O8 0.0384(7) 0.0542(8) 0.0573(9) 0.0032(5) -0.0023(6) -0.0364(7)
    C9 0.0340(8) 0.0448(10) 0.0327(9) 0.0076(7) -0.0015(7) -0.0171(7)
    O9 0.0694(10) 0.0643(10) 0.0674(11) -0.0015(7) 0.0143(8) -0.0453(8)
    C10 0.0273(8) 0.0390(9) 0.0419(10) 0.0000(6) 0.0039(7) -0.0175(7)
    C11 0.0379(9) 0.0470(11) 0.0423(10) 0.0107(7) 0.0119(8) -0.0061(8)
    C12 0.0565(11) 0.0414(10) 0.0427(10) 0.0112(8) 0.0163(9) -0.0131(8)
    C13 0.0570(11) 0.0350(9) 0.0401(10) 0.0060(8) 0.0099(8) -0.0135(8)
    C14 0.0454(9) 0.0326(9) 0.0358(9) 0.0054(7) 0.0068(7) -0.0123(7)
    C15 0.0381(8) 0.0332(9) 0.0308(8) 0.0058(6) 0.0064(7) -0.0054(7)
    C16 0.0368(9) 0.0403(9) 0.0310(9) 0.0037(7) 0.0058(7) -0.0123(7)
    C17 0.0393(9) 0.0344(9) 0.0367(9) 0.0040(6) 0.0086(7) -0.0120(7)
    C18 0.0361(9) 0.0446(10) 0.0479(11) 0.0033(7) 0.0034(8) -0.0168(8)
    C19 0.0466(10) 0.0422(10) 0.0449(11) 0.0000(7) 0.0021(8) -0.0208(8)
    C20 0.0393(9) 0.0599(12) 0.0554(12) -0.0029(8) 0.0130(8) -0.0313(10)
    C21 0.0584(12) 0.0630(14) 0.0634(14) 0.0004(10) 0.0168(10) -0.0375(11)
    C22 0.0406(10) 0.0732(15) 0.0520(12) 0.0010(9) 0.0169(9) -0.0193(11)
    C23 0.0468(10) 0.0613(13) 0.0588(13) -0.0067(9) 0.0204(9) -0.0248(11)
    C24 0.0357(9) 0.0642(12) 0.0312(9) 0.0042(8) -0.0013(7) -0.0106(8)
    C25 0.0429(10) 0.0704(14) 0.0481(12) -0.0046(9) 0.0033(9) -0.0170(10)
    C26 0.0488(10) 0.0632(13) 0.0442(11) 0.0030(9) -0.0028(9) -0.0261(10)
_geom_special_details
;
All e.s.d.'s (except the e.s.d. in the dihedral angle between two l.s. planes)
are estimated using the full covariance matrix. The cell e.s.d.'s are taken
into account individually in the estimation of e.s.d.'s in distances, angles
and torsion angles; correlations between e.s.d.'s in cell parameters are only
used when they are defined by crystal symmetry. An approximate (isotropic)
treatment of cell e.s.d.'s is used for estimating e.s.d.'s involving l.s.
planes.
;
loop_
    _geom_bond_atom_site_label_1
    _geom_bond_atom_site_label_2
    _geom_bond_site_symmetry_2
    _geom_bond_distance
    _geom_bond_publ_flag
    C1 C2 . 1.381(2) ?
    C1 C6 . 1.395(2) ?
    C1 C7 . 1.504(2) ?
    N1 C22 . 1.471(3) ?
    N1 C21 . 1.476(3) ?
    N1 H1A . 0.89(3) ?
    N1 H1B . 0.93(3) ?
    O1 C7 . 1.274(2) ?
    O1 H1C . 0.9423 ?
    O1W H1WA . 0.8534 ?
    O1W H1WB . 0.9965 ?
    F1 C18 . 1.352(2) ?
    C2 C3 . 1.393(2) ?
    C2 H2A . 0.9300 ?
    N2 C17 . 1.399(2) ?
    N2 C20 . 1.468(3) ?
    N2 C23 . 1.475(3) ?
    O2 C7 . 1.213(2) ?
    C3 C4 . 1.410(2) ?
    C3 C9 . 1.521(2) ?
    N3 C11 . 1.353(2) ?
    N3 C15 . 1.385(2) ?
    N3 C24 . 1.458(2) ?
    O3 C8 . 1.246(2) ?
    C4 C5 . 1.389(2) ?
    C4 C8 . 1.516(2) ?
    O4 C8 . 1.247(2) ?
    C5 C6 . 1.388(2) ?
    C5 H5A . 0.9300 ?
    O5 C9 . 1.210(2) ?
    C6 C10 . 1.498(2) ?
    O6 C9 . 1.305(2) ?
    O6 H6A . 0.96(3) ?
    O7 C10 . 1.211(2) ?
    O8 C10 . 1.299(2) ?
    O8 H8A . 1.0011 ?
    O9 C13 . 1.264(2) ?
    C11 C12 . 1.356(3) ?
    C11 H11A . 0.9300 ?
    C12 C13 . 1.406(3) ?
    C12 H12A . 0.9300 ?
    C13 C14 . 1.449(3) ?
    C14 C19 . 1.402(3) ?
    C14 C15 . 1.409(3) ?
    C15 C16 . 1.405(2) ?
    C16 C17 . 1.384(2) ?
    C16 H16A . 0.9300 ?
    C17 C18 . 1.417(3) ?
    C18 C19 . 1.356(3) ?
    C19 H19A . 0.9300 ?
    C20 C21 . 1.513(3) ?
    C20 H20A . 0.9700 ?
    C20 H20B . 0.9700 ?
    C21 H21A . 0.9700 ?
    C21 H21B . 0.9700 ?
    C22 C23 . 1.508(3) ?
    C22 H22A . 0.9700 ?
    C22 H22B . 0.9700 ?
    C23 H23A . 0.9700 ?
    C23 H23B . 0.9700 ?
    C24 C26 . 1.483(3) ?
    C24 C25 . 1.485(3) ?
    C24 H24A . 0.9800 ?
    C25 C26 . 1.495(3) ?
    C25 H25A . 0.9700 ?
    C25 H25B . 0.9700 ?
    C26 H26A . 0.9700 ?
    C26 H26B . 0.9700 ?
loop_
    _geom_angle_atom_site_label_1
    _geom_angle_atom_site_label_2
    _geom_angle_atom_site_label_3
    _geom_angle_site_symmetry_1
    _geom_angle_site_symmetry_3
    _geom_angle
    _geom_angle_publ_flag
    C2 C1 C6 . . 119.26(13) ?
    C2 C1 C7 . . 118.20(14) ?
    C6 C1 C7 . . 122.45(14) ?
    C22 N1 C21 . . 110.98(18) ?
    C22 N1 H1A . . 108.0(18) ?
    C21 N1 H1A . . 110.1(19) ?
    C22 N1 H1B . . 111.1(18) ?
    C21 N1 H1B . . 109.4(18) ?
    H1A N1 H1B . . 107(3) ?
    C7 O1 H1C . . 109.4 ?
    H1WA O1W H1WB . . 50.5 ?
    C1 C2 C3 . . 122.95(14) ?
    C1 C2 H2A . . 118.5 ?
    C3 C2 H2A . . 118.5 ?
    C17 N2 C20 . . 115.57(14) ?
    C17 N2 C23 . . 115.15(15) ?
    C20 N2 C23 . . 110.83(17) ?
    C2 C3 C4 . . 117.79(14) ?
    C2 C3 C9 . . 113.40(14) ?
    C4 C3 C9 . . 128.79(13) ?
    C11 N3 C15 . . 119.49(16) ?
    C11 N3 C24 . . 120.26(15) ?
    C15 N3 C24 . . 120.26(15) ?
    C5 C4 C3 . . 118.78(13) ?
    C5 C4 C8 . . 115.23(14) ?
    C3 C4 C8 . . 125.98(15) ?
    C6 C5 C4 . . 122.83(14) ?
    C6 C5 H5A . . 118.6 ?
    C4 C5 H5A . . 118.6 ?
    C5 C6 C1 . . 118.33(14) ?
    C5 C6 C10 . . 121.34(13) ?
    C1 C6 C10 . . 120.18(13) ?
    C9 O6 H6A . . 108.6(19) ?
    O2 C7 O1 . . 124.70(14) ?
    O2 C7 C1 . . 121.15(15) ?
    O1 C7 C1 . . 114.03(15) ?
    O3 C8 O4 . . 121.84(15) ?
    O3 C8 C4 . . 116.41(16) ?
    O4 C8 C4 . . 121.68(15) ?
    C10 O8 H8A . . 110.2 ?
    O5 C9 O6 . . 121.09(17) ?
    O5 C9 C3 . . 119.46(16) ?
    O6 C9 C3 . . 119.33(16) ?
    O7 C10 O8 . . 124.51(17) ?
    O7 C10 C6 . . 121.15(15) ?
    O8 C10 C6 . . 114.30(13) ?
    N3 C11 C12 . . 123.56(17) ?
    N3 C11 H11A . . 118.2 ?
    C12 C11 H11A . . 118.2 ?
    C11 C12 C13 . . 121.11(18) ?
    C11 C12 H12A . . 119.4 ?
    C13 C12 H12A . . 119.4 ?
    O9 C13 C12 . . 124.86(18) ?
    O9 C13 C14 . . 119.59(18) ?
    C12 C13 C14 . . 115.55(18) ?
    C19 C14 C15 . . 118.14(16) ?
    C19 C14 C13 . . 120.63(17) ?
    C15 C14 C13 . . 121.23(17) ?
    N3 C15 C16 . . 120.88(16) ?
    N3 C15 C14 . . 119.00(16) ?
    C16 C15 C14 . . 120.09(16) ?
    C17 C16 C15 . . 121.64(17) ?
    C17 C16 H16A . . 119.2 ?
    C15 C16 H16A . . 119.2 ?
    C16 C17 N2 . . 123.13(17) ?
    C16 C17 C18 . . 116.46(16) ?
    N2 C17 C18 . . 120.39(16) ?
    F1 C18 C19 . . 117.83(17) ?
    F1 C18 C17 . . 119.17(16) ?
    C19 C18 C17 . . 122.99(17) ?
    C18 C19 C14 . . 120.40(18) ?
    C18 C19 H19A . . 119.8 ?
    C14 C19 H19A . . 119.8 ?
    N2 C20 C21 . . 110.56(16) ?
    N2 C20 H20A . . 109.5 ?
    C21 C20 H20A . . 109.5 ?
    N2 C20 H20B . . 109.5 ?
    C21 C20 H20B . . 109.5 ?
    H20A C20 H20B . . 108.1 ?
    N1 C21 C20 . . 110.75(19) ?
    N1 C21 H21A . . 109.5 ?
    C20 C21 H21A . . 109.5 ?
    N1 C21 H21B . . 109.5 ?
    C20 C21 H21B . . 109.5 ?
    H21A C21 H21B . . 108.1 ?
    N1 C22 C23 . . 109.77(17) ?
    N1 C22 H22A . . 109.7 ?
    C23 C22 H22A . . 109.7 ?
    N1 C22 H22B . . 109.7 ?
    C23 C22 H22B . . 109.7 ?
    H22A C22 H22B . . 108.2 ?
    N2 C23 C22 . . 110.56(18) ?
    N2 C23 H23A . . 109.5 ?
    C22 C23 H23A . . 109.5 ?
    N2 C23 H23B . . 109.5 ?
    C22 C23 H23B . . 109.5 ?
    H23A C23 H23B . . 108.1 ?
    N3 C24 C26 . . 117.23(15) ?
    N3 C24 C25 . . 118.92(17) ?
    C26 C24 C25 . . 60.50(15) ?
    N3 C24 H24A . . 116.2 ?
    C26 C24 H24A . . 116.2 ?
    C25 C24 H24A . . 116.2 ?
    C24 C25 C26 . . 59.67(14) ?
    C24 C25 H25A . . 117.8 ?
    C26 C25 H25A . . 117.8 ?
    C24 C25 H25B . . 117.8 ?
    C26 C25 H25B . . 117.8 ?
    H25A C25 H25B . . 114.9 ?
    C24 C26 C25 . . 59.83(14) ?
    C24 C26 H26A . . 117.8 ?
    C25 C26 H26A . . 117.8 ?
    C24 C26 H26B . . 117.8 ?
    C25 C26 H26B . . 117.8 ?
    H26A C26 H26B . . 114.9 ?
loop_
    _geom_torsion_atom_site_label_1
    _geom_torsion_atom_site_label_2
    _geom_torsion_atom_site_label_3
    _geom_torsion_atom_site_label_4
    _geom_torsion_site_symmetry_1
    _geom_torsion_site_symmetry_2
    _geom_torsion_site_symmetry_3
    _geom_torsion_site_symmetry_4
    _geom_torsion
    _geom_torsion_publ_flag
    C6 C1 C2 C3 . . . . 1.8(3) ?
    C7 C1 C2 C3 . . . . 178.42(14) ?
    C1 C2 C3 C4 . . . . -1.5(2) ?
    C1 C2 C3 C9 . . . . 179.95(15) ?
    C2 C3 C4 C5 . . . . -0.6(2) ?
    C9 C3 C4 C5 . . . . 177.76(16) ?
    C2 C3 C4 C8 . . . . 178.52(15) ?
    C9 C3 C4 C8 . . . . -3.2(3) ?
    C3 C4 C5 C6 . . . . 2.4(3) ?
    C8 C4 C5 C6 . . . . -176.81(15) ?
    C4 C5 C6 C1 . . . . -2.1(3) ?
    C4 C5 C6 C10 . . . . 173.58(16) ?
    C2 C1 C6 C5 . . . . 0.0(2) ?
    C7 C1 C6 C5 . . . . -176.49(15) ?
    C2 C1 C6 C10 . . . . -175.70(15) ?
    C7 C1 C6 C10 . . . . 7.8(3) ?
    C2 C1 C7 O2 . . . . -109.5(2) ?
    C6 C1 C7 O2 . . . . 67.1(2) ?
    C2 C1 C7 O1 . . . . 66.7(2) ?
    C6 C1 C7 O1 . . . . -116.7(2) ?
    C5 C4 C8 O3 . . . . -18.7(3) ?
    C3 C4 C8 O3 . . . . 162.20(19) ?
    C5 C4 C8 O4 . . . . 158.39(17) ?
    C3 C4 C8 O4 . . . . -20.7(3) ?
    C2 C3 C9 O5 . . . . 17.1(2) ?
    C4 C3 C9 O5 . . . . -161.24(18) ?
    C2 C3 C9 O6 . . . . -158.98(15) ?
    C4 C3 C9 O6 . . . . 22.6(3) ?
    C5 C6 C10 O7 . . . . -155.79(18) ?
    C1 C6 C10 O7 . . . . 19.8(3) ?
    C5 C6 C10 O8 . . . . 22.1(2) ?
    C1 C6 C10 O8 . . . . -162.35(16) ?
    C15 N3 C11 C12 . . . . 2.8(3) ?
    C24 N3 C11 C12 . . . . -177.46(18) ?
    N3 C11 C12 C13 . . . . -0.7(3) ?
    C11 C12 C13 O9 . . . . 179.5(2) ?
    C11 C12 C13 C14 . . . . -0.7(3) ?
    O9 C13 C14 C19 . . . . -0.9(3) ?
    C12 C13 C14 C19 . . . . 179.23(18) ?
    O9 C13 C14 C15 . . . . 179.84(18) ?
    C12 C13 C14 C15 . . . . 0.0(3) ?
    C11 N3 C15 C16 . . . . 174.60(16) ?
    C24 N3 C15 C16 . . . . -5.1(2) ?
    C11 N3 C15 C14 . . . . -3.4(2) ?
    C24 N3 C15 C14 . . . . 176.89(15) ?
    C19 C14 C15 N3 . . . . -177.24(16) ?
    C13 C14 C15 N3 . . . . 2.0(2) ?
    C19 C14 C15 C16 . . . . 4.8(3) ?
    C13 C14 C15 C16 . . . . -175.96(16) ?
    N3 C15 C16 C17 . . . . 179.91(16) ?
    C14 C15 C16 C17 . . . . -2.1(3) ?
    C15 C16 C17 N2 . . . . 178.80(16) ?
    C15 C16 C17 C18 . . . . -2.7(3) ?
    C20 N2 C17 C16 . . . . 1.9(3) ?
    C23 N2 C17 C16 . . . . -129.4(2) ?
    C20 N2 C17 C18 . . . . -176.54(18) ?
    C23 N2 C17 C18 . . . . 52.2(2) ?
    C16 C17 C18 F1 . . . . -174.11(17) ?
    N2 C17 C18 F1 . . . . 4.4(3) ?
    C16 C17 C18 C19 . . . . 5.2(3) ?
    N2 C17 C18 C19 . . . . -176.27(18) ?
    F1 C18 C19 C14 . . . . 176.68(17) ?
    C17 C18 C19 C14 . . . . -2.6(3) ?
    C15 C14 C19 C18 . . . . -2.4(3) ?
    C13 C14 C19 C18 . . . . 178.29(18) ?
    C17 N2 C20 C21 . . . . 170.19(18) ?
    C23 N2 C20 C21 . . . . -56.5(2) ?
    C22 N1 C21 C20 . . . . -56.8(3) ?
    N2 C20 C21 N1 . . . . 55.8(3) ?
    C21 N1 C22 C23 . . . . 57.8(3) ?
    C17 N2 C23 C22 . . . . -168.47(18) ?
    C20 N2 C23 C22 . . . . 58.0(2) ?
    N1 C22 C23 N2 . . . . -58.2(3) ?
    C11 N3 C24 C26 . . . . 110.6(2) ?
    C15 N3 C24 C26 . . . . -69.7(2) ?
    C11 N3 C24 C25 . . . . 41.0(3) ?
    C15 N3 C24 C25 . . . . -139.30(18) ?
    N3 C24 C25 C26 . . . . 106.74(19) ?
    N3 C24 C26 C25 . . . . -109.50(19) ?
loop_
    _geom_hbond_atom_site_label_D
    _geom_hbond_atom_site_label_H
    _geom_hbond_atom_site_label_A
    _geom_hbond_site_symmetry_A
    _geom_hbond_distance_DH
    _geom_hbond_distance_HA
    _geom_hbond_distance_DA
    _geom_hbond_angle_DHA
    O1 H1C O3 1_655 0.94 1.58 2.5170(18) 177.0
    O1 H1C O4 1_655 0.94 2.52 3.078(2) 118.1
    N1 H1B O3 1_655 0.93(3) 2.54(3) 3.006(3) 111(2)
    N1 H1B O1W 2_757 0.93(3) 2.04(3) 2.929(3) 158(2)
    O8 H8A O9 2_756 1.00 1.52 2.519(2) 178.2
data_global
_journal_date_recd_electronic     2012-02-16
_journal_date_accepted     2012-02-24
_journal_name_full     'Acta Crystallographica, Section E'
_journal_year     2012
_journal_volume     68
_journal_issue      3
_journal_page_first     o919
_journal_page_last     o919
_journal_paper_category     QO
_journal_paper_doi     10.1107/S1600536812008392
_journal_coeditor_code     FF2056
_publ_contact_author_name     'Shi-Wei Yan'
_publ_contact_author_address
;
College of Chemistry and Chemical Engineering
Southwest University
Chongqing 400715
People's Republic of China
;
_publ_contact_author_email     yezi2010@swu.edu.cn
_publ_contact_author_fax     '+86-23-68367675'
_publ_contact_author_phone     '+86-23-68362360'
_publ_section_title
;
4-(1-Cyclopropyl-6-fluoro-4-oxo-1,4-dihydroquinolin-7-yl)piperazin-1-ium
2,4,5-tricarboxybenzene-1-carboxylate monohydrate
;
loop_
    _publ_author_name
    _publ_author_address
    'Yan, Shi-Wei'
;
College of Chemistry and Chemical Engineering
Southwest University
Chongqing 400715
People's Republic of China
;
    'Liang, Yan-Chen'
;
College of Chemistry and Chemical Engineering
Southwest University
Chongqing 400715
People's Republic of China
;
    'Liao, Qin'
;
College of Chemistry and Chemical Engineering
Southwest University
Chongqing 400715
People's Republic of China
;
    'Xin, Guang-Hua'
;
College of Chemistry and Chemical Engineering
Southwest University
Chongqing 400715
People's Republic of China
;
    'Ye, Zhong-Li'
;
College of Chemistry and Chemical Engineering
Southwest University
Chongqing 400715
People's Republic of China
;
