# Supplementary material for: 4-(1-Cyclo­propyl-6-fluoro-4-oxo-1,4-dihydro­quinolin-7-yl)piperazin-1-ium 2,4,5-tricarb­oxy­benzene-1-carboxyl­ate monohydrate
Source: Acta Crystallogr Sect E Struct Rep Online. 2012 Feb 29;68(Pt 3):o919. doi: 10.1107/S1600536812008392 (PMC3297959; doi:10.1107/S1600536812008392)
Supplement: Supplementary file 2 [file e-68-0o919-Isup2.hkl]

# 
# h,k,l, Fc-squared, Fo-squared, sigma(Fo-squared) and status flag 
# 
data_I
_shelx_title ' dr10a in P-1' 
_shelx_refln_list_code          4 
_shelx_F_calc_maximum      206.04 
_exptl_crystal_F_000       584.00 
_reflns_d_resolution_high  0.7701 
 
loop_ 
 _symmetry_equiv_pos_as_xyz 
 'x, y, z' 
 '-x, -y, -z' 
 
_cell_length_a     9.5537 
_cell_length_b    11.3004 
_cell_length_c    11.6860 
_cell_angle_alpha  77.034 
_cell_angle_beta   87.015 
_cell_angle_gamma  88.646 
 
_shelx_F_squared_multiplier     1.000 
 
loop_ 
 _refln_index_h 
 _refln_index_k 
 _refln_index_l 
 _refln_F_squared_calc 
 _refln_F_squared_meas 
 _refln_F_squared_sigma 
 _refln_observed_status 
   2   0   0      188.62      193.92      2.26 o 
   3   0   0      228.07      241.54      3.24 o 
   4   0   0     1013.76     1150.87     13.74 o 
   5   0   0      738.80      855.04     24.55 o 
   6   0   0        1.25        1.54      1.21 o 
   7   0   0       46.66       48.93      1.28 o 
   8   0   0       36.35       38.87      1.73 o 
   9   0   0       10.55       12.37      1.64 o 
  10   0   0        0.84        0.16      0.29 o 
  11   0   0        4.18        9.41      3.68 o 
  12   0   0       14.94        6.96      4.09 o 
 -12   1   0        0.70        0.00      3.27 o 
 -11   1   0        0.04       -0.41      5.73 o 
 -10   1   0        0.26       -0.41      2.86 o 
  -9   1   0      130.99      127.34      9.62 o 
  -8   1   0        0.43        0.45      0.38 o 
  -7   1   0        1.54        1.67      0.67 o 
  -6   1   0       69.55       67.04      1.28 o 
  -5   1   0        7.73        7.60      1.05 o 
  -4   1   0      448.43      493.39      5.93 o 
  -3   1   0     2050.78     2268.74     28.61 o 
  -2   1   0    10458.44     9303.24    429.36 o 
   2   1   0      895.97      929.05      9.10 o 
   3   1   0       51.55       53.91      2.10 o 
   4   1   0      409.73      434.00      4.38 o 
   5   1   0        0.11        0.12      0.94 o 
   6   1   0      226.70      219.26      3.88 o 
   7   1   0      317.87      302.57      3.42 o 
   8   1   0        1.26       -0.14      1.10 o 
   9   1   0      150.96      157.54      3.54 o 
  10   1   0        0.11        0.00      1.10 o 
  11   1   0      152.27      144.04      6.14 o 
  12   1   0        5.46        8.59      6.55 o 
 -12   2   0        3.27        0.41      3.68 o 
 -11   2   0       39.49       60.15      9.00 o 
 -10   2   0       53.79       49.11      4.91 o 
  -9   2   0      540.63      691.88     16.37 o 
  -8   2   0        4.12        6.07      0.39 o 
  -7   2   0      410.70      452.44     11.80 o 
  -6   2   0        5.72        8.18      0.97 o 
  -5   2   0      701.43      767.23      8.74 o 
  -4   2   0     3516.31     3857.63     53.52 o 
  -3   2   0      100.83       93.84      1.86 o 
  -2   2   0       17.12       21.58      0.98 o 
  -1   2   0      507.45      419.45      4.63 o 
   1   2   0     4972.53     4482.34    129.52 o 
   2   2   0      147.72       97.15      2.28 o 
   3   2   0       51.54       74.62      2.35 o 
   4   2   0     2754.29     3162.96     35.19 o 
   5   2   0      519.77      584.21     10.16 o 
   6   2   0     1033.26     1078.70     25.37 o 
   7   2   0       48.93       59.60      3.27 o 
   8   2   0       70.76       71.28      2.04 o 
   9   2   0      413.34      383.41      8.80 o 
  10   2   0       51.09       47.79      2.56 o 
  11   2   0        0.00        0.00      4.91 o 
  12   2   0       40.37       40.10      4.50 o 
 -12   3   0        1.69        9.00      4.50 o 
 -11   3   0        1.67        0.00      3.27 o 
 -10   3   0       85.56       85.53      5.32 o 
  -9   3   0        9.27        6.22      1.64 o 
  -8   3   0       59.53       63.14      1.96 o 
  -7   3   0       97.07       81.13      1.62 o 
  -6   3   0      177.90      173.17      2.72 o 
  -5   3   0        5.21        4.85      0.78 o 
  -4   3   0      301.01      321.63      3.73 o 
  -3   3   0      565.79      569.03      6.22 o 
  -2   3   0      265.18      278.08      3.47 o 
  -1   3   0      481.82      491.06      8.59 o 
   0   3   0      119.69      146.91      3.68 o 
   1   3   0     1487.70     1437.16     22.92 o 
   2   3   0     4942.26     4704.78     69.59 o 
   3   3   0     1826.96     1797.50     22.56 o 
   4   3   0     1039.59     1025.88     13.11 o 
   5   3   0        6.45       11.93      1.74 o 
   6   3   0       12.73       12.16      2.60 o 
   7   3   0       25.36       27.57      1.86 o 
   8   3   0       18.41       18.13      2.26 o 
   9   3   0        4.78        5.67      1.86 o 
  10   3   0       51.99       44.58      1.84 o 
  11   3   0        1.44        1.23      2.46 o 
  12   3   0       43.89       57.29      7.78 o 
 -11   4   0        1.29        0.41      3.27 o 
 -10   4   0        6.15        8.59      3.68 o 
  -9   4   0       90.59       89.84      1.56 o 
  -8   4   0       29.52       33.01      1.79 o 
  -7   4   0       19.03       12.96      2.86 o 
  -6   4   0      431.89      421.37      7.07 o 
  -5   4   0       70.54       56.87      2.11 o 
  -4   4   0       10.54       12.99      0.98 o 
  -3   4   0      725.27      694.28      8.74 o 
  -2   4   0       40.24       17.60      3.27 o 
  -1   4   0       27.98       22.10      3.68 o 
   0   4   0     2951.90     3265.11     64.66 o 
   1   4   0      189.87      250.85      3.68 o 
   2   4   0        2.26        2.46      1.05 o 
   3   4   0       41.87       40.55      1.86 o 
   4   4   0      179.46      175.86      2.65 o 
   5   4   0        0.00        0.64      1.08 o 
   6   4   0      133.97      127.11     19.44 o 
   7   4   0       72.15       77.44      3.90 o 
   8   4   0      356.29      339.54      8.59 o 
   9   4   0       51.83       60.49      2.85 o 
  10   4   0       27.85       28.63      1.19 o 
  11   4   0        6.87       10.23      1.19 o 
 -11   5   0        1.34        3.27      3.68 o 
 -10   5   0       37.25       39.28      4.50 o 
  -9   5   0        1.73        2.05      1.02 o 
  -8   5   0      130.43      128.46      6.55 o 
  -7   5   0       42.42       45.58      2.04 o 
  -6   5   0       41.42       38.07      2.56 o 
  -5   5   0       18.86       20.46      2.05 o 
  -4   5   0      515.37      449.73      8.18 o 
  -3   5   0      542.66      531.98      9.41 o 
  -2   5   0      264.74      243.48      4.91 o 
  -1   5   0       89.76      101.48      3.27 o 
   0   5   0        6.29        2.05      3.27 o 
   1   5   0     1457.36     1904.07     31.51 o 
   2   5   0      909.93      984.57     18.41 o 
   3   5   0       20.66       14.04      1.42 o 
   4   5   0        5.69        3.82      1.83 o 
   5   5   0      123.49      120.91      2.42 o 
   6   5   0      235.33      219.93      3.73 o 
   7   5   0      458.08      435.43      9.41 o 
   8   5   0      182.49      180.21      4.01 o 
   9   5   0       65.65       67.78      5.73 o 
  10   5   0       23.09       23.41      1.91 o 
  11   5   0        1.85        2.70      1.03 o 
 -10   6   0        6.95       12.69      3.68 o 
  -9   6   0        3.39        2.15      2.05 o 
  -8   6   0      148.77      137.32      2.89 o 
  -7   6   0       28.35       28.53      3.40 o 
  -6   6   0      771.68      781.75     10.53 o 
  -5   6   0       14.36       13.50      2.05 o 
  -4   6   0      507.93      502.51      9.41 o 
  -3   6   0       51.21       47.88      4.50 o 
  -2   6   0        9.66       13.09      2.05 o 
  -1   6   0       98.63       80.61      3.27 o 
   0   6   0      228.84      218.93      5.32 o 
   1   6   0        1.63        0.82      1.64 o 
   2   6   0      468.53      477.14     10.23 o 
   3   6   0      259.62      315.91      8.18 o 
   4   6   0        0.03        0.41      0.78 o 
   5   6   0      563.62      524.53     12.48 o 
   6   6   0       98.66       92.67      3.58 o 
   7   6   0       13.77       12.72      1.36 o 
   8   6   0        1.40        2.14      1.28 o 
   9   6   0        0.27        0.24      0.94 o 
  10   6   0        1.52        2.19      1.13 o 
  11   6   0        5.13        4.13      1.42 o 
  -9   7   0        0.98        0.00      4.91 o 
  -8   7   0      378.72      350.39     31.51 o 
  -7   7   0      713.54      759.17     11.98 o 
  -6   7   0       26.65       25.02      1.86 o 
  -5   7   0        8.91        3.98      1.79 o 
  -4   7   0      223.26      198.47      5.32 o 
  -3   7   0       17.44       27.42      4.50 o 
  -2   7   0     1089.80     1169.53     22.51 o 
  -1   7   0      372.52      372.79      8.18 o 
   0   7   0       19.95       15.55      2.46 o 
   1   7   0       13.23       13.87      2.95 o 
   2   7   0      657.02      713.11     20.05 o 
   3   7   0       92.41       90.29      3.24 o 
   4   7   0       36.42       27.42      4.09 o 
   5   7   0        4.91        4.50      1.42 o 
   6   7   0      271.35      238.13      5.32 o 
   7   7   0      220.31      215.23      3.85 o 
   8   7   0       14.12       11.16      1.28 o 
   9   7   0        1.51        1.99      1.43 o 
  10   7   0        1.73        1.72      1.04 o 
  -8   8   0       12.79        2.74      2.06 o 
  -7   8   0       39.54       46.36      2.95 o 
  -6   8   0      569.08      543.65      8.93 o 
  -5   8   0       15.55       15.31      1.57 o 
  -4   8   0        6.45        8.88      1.36 o 
  -3   8   0      149.64      154.78      3.29 o 
  -2   8   0        0.02        2.05      4.09 o 
  -1   8   0        0.01       -0.22      0.80 o 
   0   8   0      126.27      141.41      1.89 o 
   1   8   0       75.19       98.62      3.54 o 
   2   8   0      161.96      172.73      7.08 o 
   3   8   0       25.27       22.51      2.56 o 
   4   8   0       47.80       61.38      3.14 o 
   5   8   0      295.54      301.13      7.57 o 
   6   8   0       33.40       38.73      1.83 o 
   7   8   0        0.38        0.41      1.25 o 
   8   8   0        1.65        2.69      1.45 o 
   9   8   0       20.83       20.46      1.56 o 
  10   8   0        1.06        2.49      1.36 o 
  -8   9   0       22.74       21.89      4.09 o 
  -7   9   0       45.80       43.65      2.56 o 
  -6   9   0      222.35      232.12      6.55 o 
  -5   9   0       40.29       34.60      1.86 o 
  -4   9   0       42.70       40.69      2.45 o 
  -3   9   0      324.63      347.79     11.46 o 
  -2   9   0       18.49       14.11      1.89 o 
  -1   9   0       19.82       20.24      1.43 o 
   0   9   0      110.16      149.08     11.70 o 
   1   9   0       81.55       75.70      4.52 o 
   2   9   0      474.88      486.91      8.62 o 
   3   9   0       17.04       10.11      3.27 o 
   4   9   0       35.43       37.76      5.32 o 
   5   9   0        1.54        2.05      2.72 o 
   6   9   0       96.90      100.30      4.46 o 
   7   9   0      124.61      131.72     11.25 o 
   8   9   0        8.24        6.52      1.38 o 
   9   9   0       11.18        9.22      1.03 o 
  -8  10   0       40.72       33.54      2.85 o 
  -7  10   0       88.29       78.67      2.45 o 
  -6  10   0        9.27        9.80      2.79 o 
  -5  10   0       43.59       45.72      3.68 o 
  -4  10   0       47.20       50.55      1.79 o 
  -3  10   0       14.45       11.67      2.66 o 
  -2  10   0       76.32       65.35      4.91 o 
  -1  10   0       10.33       13.08      1.35 o 
   0  10   0       28.32       27.07      3.71 o 
   1  10   0        0.46        2.58      2.62 o 
   2  10   0        0.33        0.68      2.86 o 
   3  10   0        9.33        8.23      2.56 o 
   4  10   0       53.73       66.40      3.44 o 
   5  10   0       79.00       84.23      6.75 o 
   6  10   0      122.04      121.13      4.19 o 
   7  10   0       24.84       26.66      2.66 o 
   8  10   0        2.82       -0.41      2.42 o 
  -7  11   0       39.64       43.05      3.44 o 
  -6  11   0        4.96        1.84      1.45 o 
  -5  11   0       51.04       46.23      1.73 o 
  -4  11   0       10.06        8.54      1.43 o 
  -3  11   0        1.92        4.07      1.07 o 
  -2  11   0       22.28       24.33      2.17 o 
  -1  11   0        0.49        0.77      0.78 o 
   0  11   0        9.21       12.37      4.50 o 
   1  11   0        0.06        1.55      3.10 o 
   2  11   0        6.32        7.23      3.29 o 
   3  11   0       20.45       24.08      3.03 o 
   4  11   0        7.71        7.38      4.60 o 
   5  11   0        8.76       11.70      5.12 o 
   6  11   0       27.86       27.92      4.91 o 
   7  11   0       29.21       31.63      2.85 o 
   8  11   0       32.34       44.19      4.50 o 
  -6  12   0        2.25        1.43      2.11 o 
  -5  12   0        0.00       -0.34      2.16 o 
  -4  12   0       12.24       18.50      2.30 o 
  -3  12   0       23.90       22.80      2.48 o 
  -2  12   0       11.82       12.65      4.60 o 
  -1  12   0        2.30        0.98      2.16 o 
   0  12   0       18.80       20.23      3.14 o 
   1  12   0       76.01       90.28      4.71 o 
   2  12   0       50.34       47.52      4.52 o 
   3  12   0        1.59        0.36      2.45 o 
   4  12   0        5.57        6.25      2.74 o 
   5  12   0       31.88       34.95      4.71 o 
   6  12   0       54.01       67.86      3.90 o 
  -5  13   0        4.78        6.96      2.86 o 
  -4  13   0        2.40        4.09      2.31 o 
  -3  13   0       22.74       24.63     12.28 o 
  -2  13   0        3.90        4.12      2.45 o 
  -1  13   0       11.52        9.26      2.74 o 
   0  13   0       26.28       22.46      3.32 o 
   1  13   0      124.79      129.83      5.18 o 
   2  13   0       12.32       12.53      3.14 o 
   3  13   0        7.69       17.93      6.96 o 
   4  13   0       12.49       21.84      5.12 o 
   5  13   0        0.31        1.20      4.89 o 
  -2  14   0       11.12        8.87      3.89 o 
  -1  14   0       18.83       19.48      6.35 o 
   0  14   0        4.09        5.34      3.89 o 
   1  14   0        2.10        3.98      3.14 o 
   2  14   0        1.40        2.37      5.47 o 
  -1 -14   1        0.81        2.86      4.50 o 
   0 -14   1        0.24       -0.65      5.06 o 
  -4 -13   1        0.75        3.31      3.03 o 
  -3 -13   1        2.77        3.32      2.74 o 
  -2 -13   1        6.57        5.79      2.85 o 
  -1 -13   1       11.71       12.04      5.88 o 
   0 -13   1       26.67       38.12      3.68 o 
   1 -13   1       19.40       12.90      3.78 o 
   2 -13   1        2.11        2.38      2.45 o 
   3 -13   1       12.04       20.21      2.74 o 
   4 -13   1       14.00       18.38      3.68 o 
  -6 -12   1        4.28        3.38      3.78 o 
  -5 -12   1       16.23       12.65      3.03 o 
  -4 -12   1        4.10        3.81      3.47 o 
  -3 -12   1        0.56        2.15      3.16 o 
  -2 -12   1       12.25       11.73      3.03 o 
  -1 -12   1       13.99       14.31      4.09 o 
   0 -12   1       49.36       52.31      5.32 o 
   1 -12   1       27.97       26.63      3.07 o 
   2 -12   1        1.02       -0.58      2.86 o 
   3 -12   1        7.87        6.77      4.02 o 
   4 -12   1        0.56        1.59      1.55 o 
   5 -12   1        0.25        0.20      2.89 o 
   6 -12   1        3.46        6.74      2.16 o 
  -7 -11   1        7.29       11.81      3.33 o 
  -6 -11   1       89.00       99.39      4.48 o 
  -5 -11   1       56.42       63.63      3.73 o 
  -4 -11   1        0.13        1.91      2.93 o 
  -3 -11   1       16.25       17.19      2.85 o 
  -2 -11   1        0.05        0.11      2.60 o 
  -1 -11   1      126.64      143.21      6.06 o 
   0 -11   1       15.82       14.61      5.52 o 
   1 -11   1        0.97        4.63      2.66 o 
   2 -11   1        0.32        1.08      0.93 o 
   3 -11   1       14.47       18.37      2.13 o 
   4 -11   1        0.39       -0.23      0.97 o 
   5 -11   1        1.56        2.28      1.32 o 
   6 -11   1        7.38       12.05      1.83 o 
   7 -11   1        0.71        1.82      1.28 o 
  -8 -10   1        0.45        1.46      3.54 o 
  -7 -10   1       15.60       17.96      4.89 o 
  -6 -10   1      101.27      105.23      4.19 o 
  -5 -10   1        1.82       -0.11      2.16 o 
  -4 -10   1        6.08       11.07      2.86 o 
  -3 -10   1       37.46       45.60      4.15 o 
  -2 -10   1        3.08        4.19      2.45 o 
  -1 -10   1      161.04      178.39     12.07 o 
   0 -10   1       17.47       20.03      3.40 o 
   1 -10   1        0.74        1.29      0.76 o 
   2 -10   1       88.81       87.94      3.65 o 
   3 -10   1       43.92       42.72      2.06 o 
   4 -10   1       32.48       31.51      1.38 o 
   5 -10   1       50.79       51.86      1.68 o 
   6 -10   1        7.52       11.06      3.67 o 
   7 -10   1      256.77      242.18      7.16 o 
   8 -10   1       49.61       42.03      2.16 o 
  -9  -9   1        0.59        2.75      3.14 o 
  -8  -9   1       42.95       57.30      3.29 o 
  -7  -9   1        9.88        6.76      0.77 o 
  -6  -9   1       12.90        8.55      2.45 o 
  -5  -9   1       49.48       60.42      3.32 o 
  -4  -9   1       62.37       63.16      3.32 o 
  -3  -9   1      109.03      128.79      5.04 o 
  -2  -9   1       31.64       36.54      2.95 o 
  -1  -9   1        3.48        3.61      4.23 o 
   0  -9   1       78.02       88.05      3.54 o 
   1  -9   1        6.98        7.55      1.10 o 
   2  -9   1       19.70       24.69      1.86 o 
   3  -9   1       29.78       24.30      5.05 o 
   4  -9   1       11.90       15.32      1.82 o 
   5  -9   1        0.02        0.77      1.05 o 
   6  -9   1       17.73       23.87      2.64 o 
   7  -9   1       45.97       38.31      1.65 o 
   8  -9   1      364.54      347.63     14.32 o 
 -10  -8   1       19.87       21.42      2.73 o 
  -9  -8   1       27.02       28.82      1.89 o 
  -8  -8   1        0.16        1.77      2.05 o 
  -7  -8   1        1.65        2.23      1.42 o 
  -6  -8   1       14.69       11.87      1.46 o 
  -5  -8   1        7.27        9.82      3.27 o 
  -4  -8   1       11.47       11.46      3.68 o 
  -3  -8   1       65.65       89.62      9.82 o 
  -2  -8   1       42.90       51.15      4.91 o 
  -1  -8   1       17.42       19.43      3.89 o 
   0  -8   1       22.38       18.74      3.24 o 
   1  -8   1      230.31      205.51      3.93 o 
   2  -8   1       35.24       32.47      1.66 o 
   3  -8   1       13.02       19.40      1.26 o 
   4  -8   1       66.08       64.71      1.89 o 
   5  -8   1       11.86       14.65      1.18 o 
   6  -8   1        3.58        2.42      1.19 o 
   7  -8   1      264.85      265.79     10.56 o 
   8  -8   1       22.55       18.42      4.34 o 
 -10  -7   1        4.70        3.12      1.22 o 
  -9  -7   1        9.30       13.31      2.86 o 
  -8  -7   1        6.79        8.91      3.27 o 
  -7  -7   1       88.14       93.06      2.85 o 
  -6  -7   1       10.79        9.98      4.09 o 
  -5  -7   1       26.63       22.79      1.50 o 
  -4  -7   1        3.70        0.36      1.43 o 
  -3  -7   1        0.36        1.23      5.73 o 
  -2  -7   1      203.21      218.11      7.37 o 
  -1  -7   1      703.61      752.13     16.37 o 
   0  -7   1       97.06      104.73     12.72 o 
   1  -7   1      164.95      165.61      2.38 o 
   2  -7   1      750.56      788.01      8.54 o 
   3  -7   1      312.77      318.57      5.30 o 
   4  -7   1       51.66       51.80      5.32 o 
   5  -7   1        0.49        0.33      1.09 o 
   6  -7   1        0.16        0.62      0.95 o 
   7  -7   1       30.85       31.59      1.19 o 
   8  -7   1        0.11        0.19      0.92 o 
   9  -7   1        1.17        0.82      4.91 o 
 -11  -6   1       14.06       14.27      1.42 o 
 -10  -6   1        8.78        8.45      1.84 o 
  -9  -6   1       17.65       21.33      2.66 o 
  -8  -6   1       13.77       14.04      1.64 o 
  -7  -6   1        0.85       -0.27      1.10 o 
  -6  -6   1        7.94       10.95      1.15 o 
  -5  -6   1      100.09       97.70      5.12 o 
  -4  -6   1       42.86       35.05      7.78 o 
  -3  -6   1       60.35       79.39      4.50 o 
  -2  -6   1       96.75      107.62      4.91 o 
  -1  -6   1       50.69       51.15      3.68 o 
   0  -6   1       10.02       11.91      0.81 o 
   1  -6   1      164.30      175.06      2.51 o 
   2  -6   1        0.92        1.35      1.17 o 
   3  -6   1      209.18      200.13      3.18 o 
   4  -6   1        8.49        9.99      2.05 o 
   5  -6   1       42.57       52.34      5.73 o 
   6  -6   1        2.09        1.60      1.46 o 
   7  -6   1        0.79       -0.49      0.89 o 
   8  -6   1       48.12       49.07      1.38 o 
   9  -6   1        7.40        4.91      5.73 o 
  10  -6   1       11.75        8.18      3.68 o 
 -11  -5   1        3.77        3.60      1.11 o 
 -10  -5   1        1.85        2.86      1.45 o 
  -9  -5   1        1.79        0.32      1.28 o 
  -8  -5   1      107.81      113.48      4.50 o 
  -7  -5   1       63.57       54.79      3.89 o 
  -6  -5   1      128.63      129.59      3.47 o 
  -5  -5   1       74.42       57.43      4.91 o 
  -4  -5   1       37.10       34.74      2.05 o 
  -3  -5   1       11.22       14.91      2.05 o 
  -2  -5   1       29.44       46.24      3.68 o 
  -1  -5   1      489.16      473.87      9.82 o 
   0  -5   1      667.74      720.94     42.97 o 
   1  -5   1       24.79       30.72      2.61 o 
   2  -5   1        5.98        4.09      0.98 o 
   3  -5   1      435.78      422.31      5.21 o 
   4  -5   1      844.79      793.76      9.83 o 
   5  -5   1       14.25       12.13      1.36 o 
   6  -5   1        0.07        0.56      1.05 o 
   7  -5   1       68.68       67.36      4.19 o 
   8  -5   1        3.82        5.00      2.10 o 
   9  -5   1       59.15       67.93      4.91 o 
  10  -5   1       21.80       24.14      4.09 o 
  11  -5   1        1.35       -1.23      3.68 o 
 -11  -4   1       16.58       16.85      2.05 o 
 -10  -4   1       68.48       60.86      3.73 o 
  -9  -4   1       27.56       22.00      1.86 o 
  -8  -4   1       88.57       83.49      2.60 o 
  -7  -4   1      433.68      411.21      8.04 o 
  -6  -4   1      270.95      265.43      4.13 o 
  -5  -4   1      168.80      167.38      4.30 o 
  -4  -4   1        3.94        2.32      1.10 o 
  -3  -4   1        6.29        8.18      1.54 o 
  -2  -4   1      270.28      214.97     10.23 o 
  -1  -4   1        5.66        9.00      2.86 o 
   0  -4   1      860.31      883.08     24.55 o 
   1  -4   1      564.37      564.12     17.39 o 
   2  -4   1     3446.52     3739.83     52.81 o 
   3  -4   1      262.91      225.25      3.47 o 
   4  -4   1        2.38        2.27      1.28 o 
   5  -4   1        3.52        5.02      1.57 o 
   6  -4   1       67.48       74.05      2.11 o 
   7  -4   1       15.96       13.42      6.19 o 
   8  -4   1       29.95       29.79      0.89 o 
   9  -4   1      133.42      128.90      5.73 o 
  10  -4   1        0.65        1.64      6.14 o 
  11  -4   1       35.65       51.56      4.91 o 
 -12  -3   1       42.49       55.24      4.09 o 
 -11  -3   1        2.42        3.65      1.86 o 
 -10  -3   1        0.19       -0.65      1.36 o 
  -9  -3   1      168.86      158.19      5.32 o 
  -8  -3   1        6.03        4.95      1.57 o 
  -7  -3   1      188.75      161.64      4.01 o 
  -6  -3   1       70.31       66.01      2.02 o 
  -5  -3   1     1085.21     1172.74     12.75 o 
  -4  -3   1        4.12        3.51      1.01 o 
  -3  -3   1     1054.75     1096.19     10.13 o 
  -2  -3   1      265.86      237.40      4.62 o 
  -1  -3   1      292.44      273.76      6.96 o 
   0  -3   1    14072.73    14764.01    498.01 o 
   1  -3   1     1955.88     1789.33     22.39 o 
   2  -3   1      206.59      224.03      3.54 o 
   3  -3   1        3.59        4.50      1.16 o 
   4  -3   1      992.91     1119.69     18.62 o 
   5  -3   1      436.47      514.51      6.76 o 
   6  -3   1       53.04       51.23      6.34 o 
   7  -3   1       69.64       47.83      2.62 o 
   8  -3   1      167.91      163.28      6.14 o 
   9  -3   1       46.20       48.29      4.50 o 
  10  -3   1        0.00        2.46      3.27 o 
  11  -3   1       10.95       14.73      4.09 o 
  12  -3   1        4.11        5.32      7.78 o 
 -12  -2   1       67.82       77.34      4.91 o 
 -11  -2   1       11.39        9.82      3.27 o 
 -10  -2   1        0.75        3.03      1.36 o 
  -9  -2   1      402.64      352.29      6.35 o 
  -8  -2   1      125.20      118.38      2.15 o 
  -7  -2   1       43.44       41.36      2.71 o 
  -6  -2   1      229.25      214.90      2.99 o 
  -5  -2   1      834.94      922.53     11.43 o 
  -4  -2   1       65.16       83.82      2.79 o 
  -3  -2   1       52.46       52.58      2.46 o 
  -2  -2   1     2403.58     2382.26     44.40 o 
  -1  -2   1     3498.50     3544.74     49.62 o 
   0  -2   1       16.11       13.21      2.16 o 
   1  -2   1     8477.56     7769.45    127.89 o 
   2  -2   1        2.80        3.48      1.16 o 
   3  -2   1       24.61       19.99      1.36 o 
   4  -2   1        7.62       11.13      1.43 o 
   5  -2   1      327.08      344.16     13.30 o 
   6  -2   1       54.40       67.87      2.86 o 
   7  -2   1       14.37       12.69      3.27 o 
   8  -2   1        3.97        4.09      2.86 o 
   9  -2   1       27.28       29.46      4.09 o 
  10  -2   1       87.00       87.16      5.32 o 
  11  -2   1        7.01       13.09      4.09 o 
  12  -2   1       49.22       65.88     10.23 o 
 -12  -1   1       18.81       18.01      4.09 o 
 -11  -1   1       10.49        7.37      6.14 o 
 -10  -1   1       47.46       53.06      1.83 o 
  -9  -1   1       34.59       18.23      2.16 o 
  -8  -1   1      180.27      202.49      3.01 o 
  -7  -1   1      153.86      177.27      2.51 o 
  -6  -1   1       10.31        9.30      1.50 o 
  -5  -1   1       31.17       33.32      1.83 o 
  -4  -1   1     5928.37     6307.30     99.82 o 
  -3  -1   1      415.77      403.50      5.35 o 
  -2  -1   1       93.24       76.75      2.84 o 
  -1  -1   1     1220.94     1065.14     12.69 o 
   1  -1   1     2317.06     2001.32     16.97 o 
   2  -1   1     2635.41     2394.80     21.38 o 
   3  -1   1      149.98      203.92      7.98 o 
   4  -1   1      416.46      601.03     56.88 o 
   5  -1   1     1485.61     2004.85    335.35 o 
   6  -1   1       46.20       43.38      5.73 o 
   7  -1   1      161.04      187.42      5.73 o 
   8  -1   1      110.69      112.53      5.32 o 
   9  -1   1       14.69        3.68      5.73 o 
  10  -1   1        0.45        4.09      3.27 o 
  11  -1   1        2.13       -0.41      3.27 o 
  12  -1   1       20.01       25.37      4.91 o 
 -12   0   1       21.85       27.83      4.50 o 
 -11   0   1        0.15        0.41      2.86 o 
 -10   0   1       20.02       13.10      4.73 o 
  -9   0   1      123.16      107.34      2.38 o 
  -8   0   1      219.43      217.08      3.04 o 
  -7   0   1       71.28       62.00      1.45 o 
  -6   0   1       15.23       14.28      1.28 o 
  -5   0   1      363.89      455.29      6.06 o 
  -4   0   1        1.69        3.68      1.36 o 
  -3   0   1      218.18      197.72      3.93 o 
  -2   0   1        1.92        3.96      1.46 o 
   2   0   1     2311.00     2482.93     32.11 o 
   3   0   1     3954.85     4316.71    291.56 o 
   4   0   1      119.88      148.00     11.66 o 
   5   0   1     2059.48     2172.07     63.63 o 
   6   0   1       40.94       58.07      6.34 o 
   7   0   1      164.23      203.34      3.27 o 
   8   0   1       27.37       40.51      6.55 o 
   9   0   1        3.75        2.05      2.86 o 
  10   0   1      219.06      196.83      6.96 o 
  11   0   1        6.51        6.55      6.55 o 
  12   0   1        7.45        7.78      4.09 o 
 -12   1   1       57.05       57.70      9.41 o 
 -11   1   1       19.61       25.78      4.09 o 
 -10   1   1       22.19       21.74      1.63 o 
  -9   1   1       12.71       10.87      1.10 o 
  -8   1   1       13.20       10.83      0.90 o 
  -7   1   1       30.07       28.00      1.84 o 
  -6   1   1        0.01        1.50      1.10 o 
  -5   1   1     1661.61     1966.21     26.19 o 
  -4   1   1     1761.30     1923.12     25.61 o 
  -3   1   1      124.30      148.40      4.63 o 
  -2   1   1       48.94       42.38      1.74 o 
  -1   1   1      108.71      146.71      2.26 o 
   1   1   1     4983.58     4836.68     48.90 o 
   2   1   1      536.63      577.17      5.80 o 
   3   1   1      240.84      249.50      3.05 o 
   4   1   1       24.75       23.57      2.05 o 
   5   1   1      214.34      229.95      4.71 o 
   6   1   1       31.74       37.46      2.23 o 
   7   1   1       16.11       18.70      1.43 o 
   8   1   1      116.39      102.98      1.58 o 
   9   1   1       71.06       54.22      1.21 o 
  10   1   1       34.60       22.51      6.96 o 
  11   1   1       33.80       25.37      4.09 o 
  12   1   1       98.64      119.90      6.14 o 
 -12   2   1        8.54       10.23      4.50 o 
 -11   2   1        0.75        3.27      3.68 o 
 -10   2   1       24.45       24.17      3.37 o 
  -9   2   1       40.41       26.45      3.31 o 
  -8   2   1       21.38       18.01      0.84 o 
  -7   2   1       53.66       60.27      2.46 o 
  -6   2   1        0.10       -0.35      0.98 o 
  -5   2   1        7.61        9.26      1.28 o 
  -4   2   1     6126.46     6319.46    100.38 o 
  -3   2   1      604.86      570.60      6.93 o 
  -2   2   1       39.52       52.78      7.57 o 
  -1   2   1     1801.46     1653.78     20.78 o 
   0   2   1      128.88      119.90      2.03 o 
   1   2   1       35.40       48.14      1.39 o 
   2   2   1       31.84       25.07      1.86 o 
   3   2   1       47.17       56.61      1.57 o 
   4   2   1      654.28      601.32     81.43 o 
   5   2   1      146.40      133.81      2.26 o 
   6   2   1       11.89       10.23      1.74 o 
   7   2   1      223.35      215.96      4.71 o 
   8   2   1       62.78       60.60      1.42 o 
   9   2   1       12.15       13.92      1.16 o 
  10   2   1       10.07       11.25      1.21 o 
  11   2   1       49.64       68.34      4.50 o 
  12   2   1        1.95        6.96      3.68 o 
 -12   3   1        1.93        6.96      4.50 o 
 -11   3   1       25.15       30.28      8.59 o 
 -10   3   1        4.06        3.19      2.86 o 
  -9   3   1       81.85       65.87      1.15 o 
  -8   3   1        2.95        5.02      1.19 o 
  -7   3   1        1.16        1.94      0.78 o 
  -6   3   1      318.96      356.42      4.92 o 
  -5   3   1        2.14        3.37      1.74 o 
  -4   3   1       31.65       23.73      2.11 o 
  -3   3   1      355.31      380.89      4.77 o 
  -2   3   1       27.66       24.44      1.86 o 
  -1   3   1       44.33       29.26      1.74 o 
   0   3   1     1535.79     1479.51     18.23 o 
   1   3   1     1663.42     1681.27     26.60 o 
   2   3   1       68.14       48.96      1.38 o 
   3   3   1     2534.36     2536.41     23.53 o 
   4   3   1        1.87        2.05      1.16 o 
   5   3   1      575.58      631.60      7.63 o 
   6   3   1      611.09      606.43     10.84 o 
   7   3   1        0.35        0.72      1.05 o 
   8   3   1       36.17       39.54      1.19 o 
   9   3   1       27.52       28.88      1.59 o 
  10   3   1        2.13        1.89      0.96 o 
  11   3   1       13.80       13.50      3.27 o 
  12   3   1       98.10      119.49      5.73 o 
 -11   4   1        1.72        3.68      7.37 o 
 -10   4   1       19.31       27.42      4.50 o 
  -9   4   1       84.94       74.08      2.02 o 
  -8   4   1        0.51        1.53      0.73 o 
  -7   4   1       31.16       39.25      1.36 o 
  -6   4   1        0.50       -0.08      0.79 o 
  -5   4   1      572.89      590.63      7.80 o 
  -4   4   1      334.60      309.19      4.02 o 
  -3   4   1     1232.88     1257.54     16.04 o 
  -2   4   1      833.39      851.29     11.66 o 
  -1   4   1     1803.20     1743.17     22.13 o 
   0   4   1     2044.21     2257.43     29.80 o 
   1   4   1       23.69       27.16      1.54 o 
   2   4   1      994.01      979.83     12.76 o 
   3   4   1       39.15       36.94      1.77 o 
   4   4   1       38.59       35.89      1.36 o 
   5   4   1      131.69      124.12      3.03 o 
   6   4   1        5.84        4.91      1.28 o 
   7   4   1        2.45        1.57      0.99 o 
   8   4   1      301.16      255.82      3.43 o 
   9   4   1       13.33       16.41      1.15 o 
  10   4   1        5.27        5.21      0.70 o 
  11   4   1       12.81       20.05      3.27 o 
 -11   5   1        1.95        0.00      6.14 o 
 -10   5   1       26.66       27.01      4.09 o 
  -9   5   1       19.72       20.23      2.32 o 
  -8   5   1        0.98        1.11      1.23 o 
  -7   5   1      337.23      353.88      4.72 o 
  -6   5   1       19.60       19.49      1.74 o 
  -5   5   1      181.71      156.20      4.09 o 
  -4   5   1        5.05        4.39      1.57 o 
  -3   5   1      412.06      450.36      5.77 o 
  -2   5   1      489.26      498.73      7.16 o 
  -1   5   1     2023.97     2021.46     26.76 o 
   0   5   1       13.99       16.78      4.09 o 
   1   5   1        3.12        5.97      1.02 o 
   2   5   1      547.89      480.90      8.59 o 
   3   5   1      243.04      241.11      7.50 o 
   4   5   1       59.61       70.47      1.42 o 
   5   5   1        1.70        1.49      1.01 o 
   6   5   1       57.67       55.76      1.90 o 
   7   5   1        4.21        3.07      1.21 o 
   8   5   1      145.60      150.73      2.86 o 
   9   5   1      124.03      119.55      2.35 o 
  10   5   1       60.69       56.38      1.57 o 
  11   5   1        5.35        6.14      2.46 o 
 -10   6   1        1.50        3.68      3.68 o 
  -9   6   1        0.26        0.08      1.19 o 
  -8   6   1       58.42       63.80      3.32 o 
  -7   6   1       24.64       32.09      1.55 o 
  -6   6   1      182.66      176.13      3.36 o 
  -5   6   1      323.87      318.02      5.26 o 
  -4   6   1       27.27       28.85      1.64 o 
  -3   6   1      128.12      169.94      3.03 o 
  -2   6   1      275.14      288.09      6.14 o 
  -1   6   1        2.50        1.23      1.64 o 
   0   6   1        1.63        1.23      3.27 o 
   1   6   1      132.34      111.23      4.09 o 
   2   6   1      515.05      531.50      6.58 o 
   3   6   1       48.87       78.04      3.11 o 
   4   6   1      706.46      746.89      8.90 o 
   5   6   1      297.88      317.28      9.87 o 
   6   6   1      165.34      156.50      3.93 o 
   7   6   1       25.98       29.09      1.66 o 
   8   6   1      180.09      170.85      2.86 o 
   9   6   1       17.84       19.47      1.98 o 
  10   6   1       22.90       23.14      1.78 o 
  11   6   1        0.21        0.51      1.23 o 
  -9   7   1       30.04       28.14      2.56 o 
  -8   7   1      219.40      222.30      5.35 o 
  -7   7   1      928.11      972.70     22.92 o 
  -6   7   1       13.32       15.14      4.50 o 
  -5   7   1       81.53       87.98      3.68 o 
  -4   7   1       73.32       87.57      3.68 o 
  -3   7   1      509.66      501.29     10.23 o 
  -2   7   1        3.73        0.82      2.05 o 
  -1   7   1      648.88      647.78     15.55 o 
   0   7   1       30.40       43.79      3.27 o 
   1   7   1      247.05      252.95      3.83 o 
   2   7   1       79.30       67.90      1.20 o 
   3   7   1       75.72       61.71      1.62 o 
   4   7   1      151.69      146.91      3.73 o 
   5   7   1       48.73       38.71      1.86 o 
   6   7   1       44.28       43.08      1.81 o 
   7   7   1       29.74       36.75      1.86 o 
   8   7   1        0.52        0.74      1.09 o 
   9   7   1       24.59       27.82      1.79 o 
  10   7   1        3.28        5.77      1.36 o 
  -9   8   1        2.12        4.15      2.25 o 
  -8   8   1        9.45        8.72      3.03 o 
  -7   8   1      613.64      674.04     21.28 o 
  -6   8   1      579.64      548.75     11.46 o 
  -5   8   1       12.52        8.59      2.46 o 
  -4   8   1      173.58      191.92      5.73 o 
  -3   8   1       12.68        8.18      2.46 o 
  -2   8   1      305.42      295.45      7.37 o 
  -1   8   1        9.16       11.05      2.86 o 
   0   8   1        3.94        4.09      2.46 o 
   1   8   1      521.04      538.04     13.91 o 
   2   8   1       67.33       76.34      1.52 o 
   3   8   1       17.91       16.89      3.24 o 
   4   8   1      197.23      178.49      4.31 o 
   5   8   1        4.15        2.10      1.96 o 
   6   8   1      334.20      332.92      7.47 o 
   7   8   1      188.51      174.53      4.10 o 
   8   8   1        0.30       -0.31      1.32 o 
   9   8   1        8.34        9.62      2.56 o 
  10   8   1       63.90       64.11      2.64 o 
  -8   9   1        2.15        3.27      2.04 o 
  -7   9   1       40.64       36.24      2.31 o 
  -6   9   1       19.75       13.83      2.20 o 
  -5   9   1       22.29       16.37      2.86 o 
  -4   9   1        8.92        7.78      2.46 o 
  -3   9   1       11.09       10.64      2.86 o 
  -2   9   1       14.77       11.05      2.86 o 
  -1   9   1       64.13       67.11      4.09 o 
   0   9   1        0.04       -0.41      2.46 o 
   1   9   1       23.96       36.73      1.64 o 
   2   9   1       99.89       97.37      3.89 o 
   3   9   1        9.42       10.39      2.45 o 
   4   9   1       37.59       34.40      3.63 o 
   5   9   1        7.84        4.58      2.72 o 
   6   9   1      125.30      137.18      4.99 o 
   7   9   1       19.45       24.47      4.71 o 
   8   9   1        0.56       -1.09      1.09 o 
   9   9   1       19.75       22.42      3.26 o 
  -8  10   1       50.48       56.47      3.27 o 
  -7  10   1        0.01        0.85      1.79 o 
  -6  10   1        6.04        6.86      1.57 o 
  -5  10   1       37.03       33.94      1.96 o 
  -4  10   1       53.88       52.38      3.68 o 
  -3  10   1        5.25        7.37      2.86 o 
  -2  10   1       57.28       65.06      4.09 o 
  -1  10   1       30.53       40.10      3.68 o 
   0  10   1       73.20       91.25      8.59 o 
   1  10   1       40.81       30.67     13.30 o 
   2  10   1       68.87       60.74      7.37 o 
   3  10   1       23.87       26.15      2.85 o 
   4  10   1        9.10        9.72      2.96 o 
   5  10   1       69.92       70.71      4.91 o 
   6  10   1        8.98        7.14      2.16 o 
   7  10   1        4.77        3.27      2.03 o 
   8  10   1        7.75        6.75      2.03 o 
   9  10   1        1.05       -1.64      2.11 o 
  -7  11   1        0.43       -2.46      2.46 o 
  -6  11   1        0.39        1.23      2.46 o 
  -5  11   1       58.59       56.73      3.68 o 
  -4  11   1        1.29        0.00      1.10 o 
  -3  11   1        2.32        1.36      1.10 o 
  -2  11   1       17.21       20.91      1.16 o 
  -1  11   1        3.18        2.94      1.15 o 
   0  11   1      106.04      117.04      2.89 o 
   1  11   1       13.22       12.85      2.85 o 
   2  11   1        7.60       17.38      4.50 o 
   3  11   1        1.49        1.80      3.10 o 
   4  11   1        0.06       -3.10      3.10 o 
   5  11   1       22.71       24.48      2.74 o 
   6  11   1        9.47        9.97      2.45 o 
   7  11   1        0.00        0.48      2.42 o 
   8  11   1        2.81        3.90      3.27 o 
  -6  12   1        0.05       -1.23      1.74 o 
  -5  12   1       14.82       11.87      2.86 o 
  -4  12   1        3.75        3.93      1.13 o 
  -3  12   1        0.02       -0.10      1.02 o 
  -2  12   1        1.69        0.65      1.12 o 
  -1  12   1        9.73       13.51      1.16 o 
   0  12   1       30.15       42.69      7.16 o 
   1  12   1        9.46       12.23      3.84 o 
   2  12   1       24.89       31.52      3.32 o 
   3  12   1        1.55        1.61      2.45 o 
   4  12   1        3.75        3.89      2.60 o 
   5  12   1       35.89       33.26      3.94 o 
   6  12   1       13.99       16.30      2.74 o 
   7  12   1        0.19        1.43      2.31 o 
  -5  13   1        2.39        3.68      2.03 o 
  -4  13   1        0.67        2.43      3.48 o 
  -3  13   1       12.96       16.43      3.07 o 
  -2  13   1        0.04       -1.10      3.10 o 
  -1  13   1        3.26        5.86      2.74 o 
   0  13   1        7.57       11.44      5.64 o 
   1  13   1       16.99       16.13      3.32 o 
   2  13   1       17.41       11.66      3.18 o 
   3  13   1       22.14       24.00      4.21 o 
   4  13   1       16.36       23.39      5.93 o 
   5  13   1        0.34        3.36      2.74 o 
  -3  14   1        1.79        0.00      6.14 o 
  -2  14   1        2.61       -0.55      2.93 o 
  -1  14   1       10.85        7.37      3.14 o 
   0  14   1       52.87       68.41      7.37 o 
   1  14   1       10.68        5.52      4.15 o 
   2  14   1        0.75       -0.41      3.29 o 
   3  14   1        5.85        9.82      3.32 o 
  -3 -13   2        2.14        4.63      3.78 o 
  -2 -13   2        2.33        4.71      2.85 o 
  -1 -13   2        8.48        5.87      3.66 o 
   0 -13   2        0.66       -1.67      3.47 o 
   1 -13   2        0.07        0.55      2.45 o 
   2 -13   2        1.69        0.49      2.79 o 
   3 -13   2        6.44        9.99      2.45 o 
  -5 -12   2       26.35       25.03      3.73 o 
  -4 -12   2        1.13        2.40      3.06 o 
  -3 -12   2       10.55       17.96      5.12 o 
  -2 -12   2       16.71       22.27      4.30 o 
  -1 -12   2        4.30        4.41      3.47 o 
   0 -12   2        9.05        5.99      2.74 o 
   1 -12   2        3.21        2.33      3.10 o 
   2 -12   2        0.76       -1.64      2.56 o 
   3 -12   2       79.45       81.65      6.34 o 
   4 -12   2        9.37        6.81      3.61 o 
   5 -12   2        7.86        5.68      2.16 o 
  -7 -11   2        1.49        0.11      2.16 o 
  -6 -11   2       77.12       96.32      5.45 o 
  -5 -11   2        0.01        1.30      2.45 o 
  -4 -11   2        6.41        7.67      2.74 o 
  -3 -11   2        1.02        2.82      2.45 o 
  -2 -11   2       61.20       58.65      4.69 o 
  -1 -11   2      100.96      106.54      5.32 o 
   0 -11   2        0.57       -2.10      2.26 o 
   1 -11   2       14.61       15.93      2.99 o 
   2 -11   2        0.12        0.51      0.78 o 
   3 -11   2       55.01       51.18      1.48 o 
   4 -11   2       63.75       59.82      1.64 o 
   5 -11   2        1.41        2.06      1.01 o 
   6 -11   2       10.80        9.20      5.32 o 
   7 -11   2       48.52       37.82      1.86 o 
  -8 -10   2        9.38       16.60      5.32 o 
  -7 -10   2        4.28        4.63      2.96 o 
  -6 -10   2        7.68       13.91      4.09 o 
  -5 -10   2       57.95       69.57      5.73 o 
  -4 -10   2       28.38       37.65      4.91 o 
  -3 -10   2       19.80       18.75      2.85 o 
  -2 -10   2        6.84        9.69      4.50 o 
  -1 -10   2       23.81       25.33      3.07 o 
   0 -10   2        2.12        2.90      2.62 o 
   1 -10   2        1.91        2.63      1.96 o 
   2 -10   2       29.80       30.82      1.57 o 
   3 -10   2        0.09        0.24      0.73 o 
   4 -10   2        0.03        0.63      0.94 o 
   5 -10   2       55.63       56.29      2.01 o 
   6 -10   2       64.15       57.61      2.42 o 
   7 -10   2       40.78       29.26      1.74 o 
  -9  -9   2        0.06        0.25      1.86 o 
  -8  -9   2        0.56        0.41      5.32 o 
  -7  -9   2       64.44       69.98      8.59 o 
  -6  -9   2      172.45      169.00      6.96 o 
  -5  -9   2        0.00        1.23      3.27 o 
  -4  -9   2        8.80        4.91      3.68 o 
  -3  -9   2        2.25        1.23      3.27 o 
  -2  -9   2        0.21        2.05      3.68 o 
  -1  -9   2       71.85       72.24      3.44 o 
   0  -9   2        4.28        3.50      2.26 o 
   1  -9   2        3.47        2.40      1.04 o 
   2  -9   2      180.14      175.35      8.34 o 
   3  -9   2       93.43       96.17      2.20 o 
   4  -9   2        8.62        6.49      1.86 o 
   5  -9   2        0.29        0.00      0.84 o 
   6  -9   2       25.39       26.68      1.45 o 
   7  -9   2       75.33       85.07      2.81 o 
   8  -9   2      145.66      106.40      4.50 o 
  -9  -8   2        9.44       10.30      2.46 o 
  -8  -8   2        3.77        3.42      0.79 o 
  -7  -8   2        3.85        4.60      1.15 o 
  -6  -8   2       41.59       29.67     10.84 o 
  -5  -8   2       17.14       18.41      3.68 o 
  -4  -8   2      177.54      181.28      7.37 o 
  -3  -8   2        1.26       -1.23      3.68 o 
  -2  -8   2        1.60        4.09      3.68 o 
  -1  -8   2        1.50        2.05      6.14 o 
   0  -8   2       60.70       49.92      4.91 o 
   1  -8   2       50.12       36.22      1.38 o 
   2  -8   2        0.07        0.66      1.24 o 
   3  -8   2       11.78       11.82      1.65 o 
   4  -8   2       24.17       29.57      1.71 o 
   5  -8   2       77.75       67.05      2.91 o 
   6  -8   2       59.09       56.96      2.59 o 
   7  -8   2      251.48      236.19     12.46 o 
   8  -8   2        1.95        1.23      1.03 o 
 -10  -7   2       17.12       21.41      2.66 o 
  -9  -7   2       19.12       16.87      3.68 o 
  -8  -7   2       25.25       23.54      3.07 o 
  -7  -7   2      226.63      207.52      9.00 o 
  -6  -7   2      112.81       97.22      7.78 o 
  -5  -7   2       26.06       21.76      0.82 o 
  -4  -7   2        0.10       -1.23      6.14 o 
  -3  -7   2       42.91       55.65      4.91 o 
  -2  -7   2      246.78      247.98      8.18 o 
  -1  -7   2        0.30        0.82      6.14 o 
   0  -7   2       61.58       66.29      4.91 o 
   1  -7   2      174.23      183.89      3.40 o 
   2  -7   2       26.47       31.87      1.50 o 
   3  -7   2      133.67      140.68      2.27 o 
   4  -7   2       19.33       19.28      1.34 o 
   5  -7   2      272.07      271.17      4.31 o 
   6  -7   2        9.37        9.23      1.10 o 
   7  -7   2       30.67       31.31      1.30 o 
   8  -7   2        5.62        3.05      0.93 o 
   9  -7   2        2.56        3.68      5.32 o 
 -10  -6   2        1.17        2.64      1.86 o 
  -9  -6   2       13.27       17.82      5.73 o 
  -8  -6   2       93.68       92.03      3.07 o 
  -7  -6   2      221.13      219.66     11.25 o 
  -6  -6   2       18.11       24.48      2.04 o 
  -5  -6   2        1.42        2.05      1.02 o 
  -4  -6   2      128.35      103.89      6.96 o 
  -3  -6   2       36.23       42.56      4.50 o 
  -2  -6   2      252.99      275.81      7.78 o 
  -1  -6   2        0.36       -1.23      2.86 o 
   0  -6   2      206.14      199.29      6.14 o 
   1  -6   2      158.29      161.18      6.96 o 
   2  -6   2       19.03       19.43      1.38 o 
   3  -6   2        0.07        0.60      0.97 o 
   4  -6   2      232.89      232.77      2.99 o 
   5  -6   2        2.33        1.12      0.89 o 
   6  -6   2        0.62        1.83      0.97 o 
   7  -6   2       32.76       35.55      1.53 o 
   8  -6   2        0.80        0.19      0.70 o 
   9  -6   2       48.37       50.33      4.09 o 
  10  -6   2        2.41        2.05      3.27 o 
 -11  -5   2       10.66       19.05      1.74 o 
 -10  -5   2       21.53       17.19      4.30 o 
  -9  -5   2       50.93       48.50      2.60 o 
  -8  -5   2      125.37       99.55      3.02 o 
  -7  -5   2       21.30       20.06      2.86 o 
  -6  -5   2       95.78       87.90      2.20 o 
  -5  -5   2      436.69      425.83     15.35 o 
  -4  -5   2       72.86       70.49      2.35 o 
  -3  -5   2      179.44      171.53     11.94 o 
  -2  -5   2      347.42      358.06      8.59 o 
  -1  -5   2      833.10      793.46     15.55 o 
   0  -5   2      287.04      267.63      6.96 o 
   1  -5   2       76.73       72.94      2.04 o 
   2  -5   2      171.41      143.29      2.66 o 
   3  -5   2        4.62        4.69      0.84 o 
   4  -5   2      177.13      161.55      2.49 o 
   5  -5   2      109.66      101.82      2.61 o 
   6  -5   2        1.32        2.46      0.82 o 
   7  -5   2      156.60      144.69      3.24 o 
   8  -5   2       44.72       39.34      2.88 o 
   9  -5   2        1.02       -2.05      3.27 o 
  10  -5   2        2.09        1.23      5.73 o 
 -11  -4   2       14.58       14.34      1.66 o 
 -10  -4   2        0.14        1.02      1.84 o 
  -9  -4   2      236.60      219.59      4.83 o 
  -8  -4   2       94.55       82.07      2.96 o 
  -7  -4   2       10.58        9.51      1.57 o 
  -6  -4   2       12.38       17.95      1.92 o 
  -5  -4   2       60.03       60.88      1.77 o 
  -4  -4   2     1809.60     2077.77     59.34 o 
  -3  -4   2      328.90      304.93     12.07 o 
  -2  -4   2       63.22       70.02      2.74 o 
  -1  -4   2       11.52       11.72      2.52 o 
   0  -4   2      154.22      150.59      4.91 o 
   1  -4   2       43.31       38.53      1.86 o 
   2  -4   2       71.10       95.14      2.05 o 
   3  -4   2      333.97      315.34      3.77 o 
   4  -4   2        0.05        0.09      0.69 o 
   5  -4   2     1881.33     2026.93     22.62 o 
   6  -4   2        0.00        0.19      0.67 o 
   7  -4   2        5.66        5.79      0.66 o 
   8  -4   2       34.55       33.96      3.68 o 
   9  -4   2      289.87      280.31      8.59 o 
  10  -4   2       43.47       40.51      7.78 o 
  11  -4   2        1.28        2.46      3.68 o 
 -11  -3   2        1.13       -0.41      2.35 o 
 -10  -3   2       67.65       66.75      2.86 o 
  -9  -3   2       57.18       55.23      3.07 o 
  -8  -3   2      125.58      110.27      2.55 o 
  -7  -3   2      112.24      110.83      2.58 o 
  -6  -3   2       64.85       63.52      2.74 o 
  -5  -3   2       33.53       37.68      3.68 o 
  -4  -3   2      604.52      605.00     10.64 o 
  -3  -3   2      176.76      185.58      3.76 o 
  -2  -3   2      335.81      409.28      6.08 o 
  -1  -3   2     2472.25     2529.16     34.86 o 
   0  -3   2     5282.47     5695.92     74.58 o 
   1  -3   2       46.27       54.95      1.32 o 
   2  -3   2      651.01      623.12      8.06 o 
   3  -3   2      646.90      644.34      6.05 o 
   4  -3   2       20.87       17.71      1.08 o 
   5  -3   2        3.93        4.38      0.67 o 
   6  -3   2      422.38      423.48     19.85 o 
   7  -3   2        4.81        4.09      2.86 o 
   8  -3   2      136.57      129.31      5.73 o 
   9  -3   2        1.24        2.05      3.27 o 
  10  -3   2       21.40       13.50      6.96 o 
  11  -3   2        4.84        8.18      4.09 o 
 -12  -2   2       29.15       27.83      4.09 o 
 -11  -2   2        4.53        4.39      1.42 o 
 -10  -2   2       13.64        9.77      6.76 o 
  -9  -2   2       32.06       35.53      2.19 o 
  -8  -2   2        4.07        2.88      1.13 o 
  -7  -2   2      278.12      260.43      4.31 o 
  -6  -2   2        7.05        5.48      2.04 o 
  -5  -2   2       18.59       24.64      1.86 o 
  -4  -2   2      559.78      654.68      9.43 o 
  -3  -2   2       21.71       18.83      1.74 o 
  -2  -2   2     3149.31     3229.05     45.86 o 
  -1  -2   2     1612.47     1572.82     22.37 o 
   0  -2   2    35395.61    36334.50    720.82 o 
   1  -2   2    42453.23    43026.88    782.33 o 
   2  -2   2      904.02      980.58     14.88 o 
   3  -2   2       15.62        8.75      0.74 o 
   4  -2   2      105.50      109.50      5.25 o 
   5  -2   2      187.65      196.07     15.55 o 
   6  -2   2      378.88      437.04      9.41 o 
   7  -2   2      272.43      258.21      7.37 o 
   8  -2   2      218.69      223.84      6.96 o 
   9  -2   2       96.44       86.34      5.32 o 
  10  -2   2       10.13       10.23      3.68 o 
  11  -2   2        5.17        4.50      3.68 o 
  12  -2   2       62.28       71.20      6.14 o 
 -12  -1   2        9.93        8.59      3.68 o 
 -11  -1   2        0.84        3.19      1.23 o 
 -10  -1   2       35.09       31.82      3.55 o 
  -9  -1   2       54.69       48.63      2.05 o 
  -8  -1   2       15.99       15.88      1.62 o 
  -7  -1   2       20.24       24.55      2.26 o 
  -6  -1   2       39.19       39.35      2.65 o 
  -5  -1   2      548.85      551.49      7.22 o 
  -4  -1   2      335.32      388.83      5.35 o 
  -3  -1   2     1916.54     1907.93     25.03 o 
  -2  -1   2     1401.41     1284.51     18.06 o 
  -1  -1   2     2921.88     2850.04     41.95 o 
   0  -1   2     3253.27     3061.59     41.09 o 
   1  -1   2      406.90      549.73      4.82 o 
   3  -1   2      181.12      160.04      2.52 o 
   4  -1   2      859.10      918.27     16.37 o 
   5  -1   2      693.18      658.42     12.69 o 
   6  -1   2        7.03       13.91      2.86 o 
   7  -1   2      291.48      302.82      7.78 o 
   8  -1   2        5.54        6.14      3.27 o 
   9  -1   2       35.80       40.10      7.37 o 
  10  -1   2      130.30      143.22      6.55 o 
  11  -1   2       17.62       13.91      4.09 o 
  12  -1   2       14.18        4.09      7.78 o 
 -12   0   2        0.73        1.64      3.27 o 
 -11   0   2        9.94        8.18      6.14 o 
 -10   0   2       86.10       76.46      2.27 o 
  -9   0   2      111.17       92.44      4.25 o 
  -8   0   2        3.86        5.73      1.28 o 
  -7   0   2      129.18      146.05      2.85 o 
  -6   0   2      928.70      946.60     14.14 o 
  -5   0   2      366.43      368.52      7.67 o 
  -4   0   2      737.52      838.89     11.36 o 
  -3   0   2      312.55      313.87      4.92 o 
  -2   0   2     1313.21     1201.88     15.63 o 
  -1   0   2      227.30      230.05      4.09 o 
   0   0   2      946.49      945.44     24.76 o 
   1   0   2     3046.42     2893.74     40.11 o 
   2   0   2      845.55      883.71      9.10 o 
   3   0   2       65.13       58.76      2.31 o 
   4   0   2      364.00      423.14      5.79 o 
   5   0   2      996.96      891.68     19.64 o 
   6   0   2      222.50      239.80      9.41 o 
   7   0   2       27.21       36.42      6.55 o 
   8   0   2       14.01       12.28      6.14 o 
   9   0   2      445.69      406.76     10.23 o 
  10   0   2       16.06       18.01      4.09 o 
  11   0   2        2.94        4.91      6.55 o 
  12   0   2       33.43       39.69      5.32 o 
 -12   1   2        1.40        0.82      3.68 o 
 -11   1   2        9.88       24.14      4.09 o 
 -10   1   2       38.33       31.74      2.18 o 
  -9   1   2      586.53      505.23      8.55 o 
  -8   1   2       80.42       82.50      2.20 o 
  -7   1   2      126.20      116.52      3.48 o 
  -6   1   2       10.06       10.80      2.04 o 
  -5   1   2        0.16        2.18      1.46 o 
  -4   1   2      941.33     1012.87     13.63 o 
  -3   1   2      385.29      428.86      6.37 o 
  -2   1   2      560.53      588.86      8.39 o 
  -1   1   2     1282.31     1442.13     17.93 o 
   0   1   2     1336.76     1101.02     12.73 o 
   1   1   2     1320.85     1235.60     10.39 o 
   2   1   2     1121.82     1175.09     27.42 o 
   3   1   2       95.24       80.25      2.10 o 
   4   1   2      581.85      653.66      5.43 o 
   5   1   2       77.75       63.86      2.99 o 
   6   1   2       13.69       16.15      1.88 o 
   7   1   2      154.86      142.82      5.32 o 
   8   1   2        3.62        6.14      3.27 o 
   9   1   2       21.82       19.23      3.68 o 
  10   1   2       35.39       48.29      7.78 o 
  11   1   2       19.16       22.92      4.09 o 
  12   1   2       66.58       95.35      6.14 o 
 -12   2   2       33.76       39.69      9.41 o 
 -11   2   2        7.65       10.64      4.09 o 
 -10   2   2        0.30        0.08      0.89 o 
  -9   2   2        0.92        0.57      0.82 o 
  -8   2   2       12.83       15.02      2.05 o 
  -7   2   2      144.74      151.31      3.90 o 
  -6   2   2      677.82      724.33     10.03 o 
  -5   2   2      755.60      711.49     23.94 o 
  -4   2   2      117.77      140.45      4.31 o 
  -3   2   2       42.77       26.13      2.42 o 
  -2   2   2     1882.80     1862.14     24.44 o 
  -1   2   2     3555.60     3280.89     45.57 o 
   0   2   2      247.73      186.25      3.27 o 
   1   2   2      111.67      126.04      1.96 o 
   2   2   2     1004.56      832.69     16.73 o 
   3   2   2      826.89      828.08      8.01 o 
   4   2   2      146.55      141.40      2.30 o 
   5   2   2        2.66        0.74      0.59 o 
   6   2   2      148.87      160.14      1.81 o 
   7   2   2      292.95      283.99      3.17 o 
   8   2   2      236.13      244.54      4.38 o 
   9   2   2       33.28       33.39      1.02 o 
  10   2   2        1.47        5.73      3.27 o 
  11   2   2       88.49       96.57      5.32 o 
  12   2   2        5.69       10.23      7.37 o 
 -11   3   2        8.14        7.37      4.09 o 
 -10   3   2       13.69       10.88      1.10 o 
  -9   3   2        0.15        1.88      0.68 o 
  -8   3   2       66.79       65.70      2.05 o 
  -7   3   2      418.95      394.59      5.75 o 
  -6   3   2      107.10      107.57      3.71 o 
  -5   3   2       86.93       90.84      2.26 o 
  -4   3   2      411.52      445.80      5.77 o 
  -3   3   2      557.94      508.38      7.34 o 
  -2   3   2     3179.30     2995.92     41.23 o 
  -1   3   2      396.04      378.57      5.50 o 
   0   3   2      337.22      276.66      4.34 o 
   1   3   2      118.67      133.99      5.32 o 
   2   3   2     2174.35     2115.59     19.57 o 
   3   3   2       23.54       22.32      1.01 o 
   4   3   2       52.26       34.71      1.95 o 
   5   3   2      169.16      178.84      1.94 o 
   6   3   2      332.10      325.99      4.01 o 
   7   3   2     1348.25     1349.65     14.35 o 
   8   3   2      383.76      370.87      8.56 o 
   9   3   2      301.37      294.37      4.37 o 
  10   3   2       23.14       20.36      0.94 o 
  11   3   2        0.01       -1.23      5.32 o 
  12   3   2        5.08        2.86      3.27 o 
 -11   4   2        2.69        4.91      4.09 o 
 -10   4   2       14.79       16.31      1.22 o 
  -9   4   2       22.51       19.58      1.10 o 
  -8   4   2      291.08      291.30      5.01 o 
  -7   4   2      683.22      683.57      9.52 o 
  -6   4   2       95.76       93.12      3.47 o 
  -5   4   2     1089.43     1051.69     51.56 o 
  -4   4   2       50.52       47.39      2.45 o 
  -3   4   2     1500.78     1708.12     21.85 o 
  -2   4   2      102.29      118.32      4.30 o 
  -1   4   2      155.09      148.52      4.71 o 
   0   4   2     2068.36     2249.37     32.55 o 
   1   4   2      201.33      203.60      3.47 o 
   2   4   2      457.40      485.17      6.47 o 
   3   4   2     1981.76     2205.09     29.94 o 
   4   4   2        2.78        3.57      0.77 o 
   5   4   2       17.32       16.79      0.90 o 
   6   4   2        3.31        2.19      0.89 o 
   7   4   2       58.19       54.26      1.60 o 
   8   4   2        0.55        0.57      1.08 o 
   9   4   2       74.32       69.04      1.91 o 
  10   4   2        3.11        3.01      0.70 o 
  11   4   2        1.72        0.41      2.46 o 
 -11   5   2        3.05        2.05      4.09 o 
 -10   5   2        0.50       -0.41      2.05 o 
  -9   5   2       19.28       16.72      1.13 o 
  -8   5   2      163.82      152.11      2.89 o 
  -7   5   2      662.99      685.19      9.66 o 
  -6   5   2      248.88      247.57      4.63 o 
  -5   5   2      331.19      302.44      7.37 o 
  -4   5   2        6.45       11.20      2.72 o 
  -3   5   2      935.29      970.86     12.43 o 
  -2   5   2     1945.51     2283.29     30.53 o 
  -1   5   2     4810.25     4957.16     75.52 o 
   0   5   2     1043.55     1127.68     14.32 o 
   1   5   2     2629.83     2807.60     43.58 o 
   2   5   2     1052.45     1028.15     13.02 o 
   3   5   2       96.71      124.00      2.52 o 
   4   5   2      240.29      221.10      3.32 o 
   5   5   2      395.59      347.68      3.41 o 
   6   5   2      316.42      300.92      4.04 o 
   7   5   2      292.02      262.52      3.35 o 
   8   5   2      119.34      118.56      2.40 o 
   9   5   2        0.46       -0.06      0.66 o 
  10   5   2       12.76       11.00      0.85 o 
  11   5   2        7.23       19.64      3.27 o 
 -11   6   2       22.81       27.42      5.32 o 
 -10   6   2       85.31       83.89      5.73 o 
  -9   6   2       33.10       29.99      1.57 o 
  -8   6   2      121.10      122.28      9.62 o 
  -7   6   2      102.76      110.57      5.93 o 
  -6   6   2      209.29      210.81      4.71 o 
  -5   6   2      371.06      342.10      5.11 o 
  -4   6   2       64.61       53.45      2.04 o 
  -3   6   2      754.18      799.09     10.53 o 
  -2   6   2        1.94        5.65      1.52 o 
  -1   6   2       42.30       39.69      2.23 o 
   0   6   2       24.35       23.55      1.74 o 
   1   6   2       24.59       26.19      4.50 o 
   2   6   2      576.54      630.70      8.24 o 
   3   6   2       52.78       43.02      1.54 o 
   4   6   2       19.74       23.03      1.38 o 
   5   6   2        7.66        9.10      1.08 o 
   6   6   2      387.22      372.92      5.18 o 
   7   6   2        0.04        0.37      1.21 o 
   8   6   2       47.59       53.58      2.12 o 
   9   6   2       32.36       37.10      1.70 o 
  10   6   2       17.01       18.95      2.00 o 
  11   6   2        7.90        2.86      4.50 o 
 -10   7   2        7.26       13.09      7.37 o 
  -9   7   2       35.07       33.38      2.11 o 
  -8   7   2       52.69       52.97      4.09 o 
  -7   7   2       87.49       87.16      3.03 o 
  -6   7   2      216.58      211.20      4.39 o 
  -5   7   2      747.22      674.94      9.50 o 
  -4   7   2      230.48      220.16      4.63 o 
  -3   7   2       17.76       23.73      2.56 o 
  -2   7   2      245.67      271.72      4.60 o 
  -1   7   2       28.54       28.00      1.86 o 
   0   7   2        1.12        0.82      2.05 o 
   1   7   2      170.79      134.22      7.37 o 
   2   7   2      611.28      643.39      8.79 o 
   3   7   2        6.45       13.61      2.25 o 
   4   7   2      286.50      264.00     12.53 o 
   5   7   2        0.87        1.47      1.13 o 
   6   7   2        0.56        1.14      1.13 o 
   7   7   2      613.13      608.48      8.77 o 
   8   7   2        3.02        1.68      1.07 o 
   9   7   2        4.13        4.74      1.10 o 
  10   7   2        0.28        1.01      0.97 o 
  11   7   2        7.06       13.50      2.46 o 
  -9   8   2        1.43        2.12      3.48 o 
  -8   8   2       26.56       26.60      2.86 o 
  -7   8   2      152.45      146.91      8.18 o 
  -6   8   2      104.65       90.07      4.50 o 
  -5   8   2       55.93       57.73      2.62 o 
  -4   8   2       29.76       27.25      4.71 o 
  -3   8   2        7.21        6.55      2.86 o 
  -2   8   2       41.15       41.33      3.68 o 
  -1   8   2       38.49       36.42      3.27 o 
   0   8   2       48.80       54.43      3.68 o 
   1   8   2       62.28       55.18      5.52 o 
   2   8   2        5.66        3.68      1.36 o 
   3   8   2       20.79       20.17      1.84 o 
   4   8   2      259.14      248.32      6.87 o 
   5   8   2       89.78       88.58      4.01 o 
   6   8   2      685.66      635.02     11.00 o 
   7   8   2        4.43        1.18      1.28 o 
   8   8   2       19.44       18.89      1.48 o 
   9   8   2       27.06       25.39      1.57 o 
  10   8   2        1.57        1.74      1.30 o 
  -9   9   2       40.88       45.83      2.86 o 
  -8   9   2       56.01       55.67      3.33 o 
  -7   9   2        0.34        1.23      2.46 o 
  -6   9   2       10.85       10.23      2.86 o 
  -5   9   2        0.84        0.41      2.46 o 
  -4   9   2       21.98       19.23      3.27 o 
  -3   9   2        5.21        3.27      2.86 o 
  -2   9   2       18.07       21.28      3.68 o 
  -1   9   2       30.76       24.96      3.68 o 
   0   9   2       10.54       15.96      3.27 o 
   1   9   2       16.07       15.74      4.71 o 
   2   9   2        1.17        1.23      1.10 o 
   3   9   2        7.73        8.81      1.84 o 
   4   9   2      131.33      146.48      4.02 o 
   5   9   2        1.25        3.52      2.42 o 
   6   9   2        6.92        7.69      2.72 o 
   7   9   2       72.51       73.58      2.74 o 
   8   9   2       18.80       20.00      1.86 o 
   9   9   2       12.82       16.46      3.88 o 
  -8  10   2       13.11       15.14      2.86 o 
  -7  10   2       15.89       16.78      2.86 o 
  -6  10   2       26.12       24.14      3.27 o 
  -5  10   2        1.23        3.27      2.46 o 
  -4  10   2       12.98       15.55      3.27 o 
  -3  10   2      129.52      135.45      5.32 o 
  -2  10   2        0.41        3.27      2.86 o 
  -1  10   2        1.67        0.41      2.86 o 
   0  10   2      227.23      208.29     11.05 o 
   1  10   2       77.83       77.59      1.55 o 
   2  10   2       14.70       13.30      6.14 o 
   3  10   2       22.79       27.49      3.26 o 
   4  10   2        9.77        7.99      2.62 o 
   5  10   2      114.09      112.46      3.90 o 
   6  10   2       19.77       20.81      4.71 o 
   7  10   2       74.20       81.75      3.03 o 
   8  10   2       13.54        9.76      1.86 o 
   9  10   2        0.18        1.06      2.04 o 
  -7  11   2        0.07       -1.64      2.46 o 
  -6  11   2        0.16        0.00      2.46 o 
  -5  11   2       54.78       68.75      6.96 o 
  -4  11   2       10.14        6.55      5.32 o 
  -3  11   2        0.03        2.46      2.86 o 
  -2  11   2       26.85       24.96      3.68 o 
  -1  11   2       40.23       46.65      4.50 o 
   0  11   2      144.48      138.31      6.55 o 
   1  11   2      242.14      218.34     12.69 o 
   2  11   2      196.01      233.20      6.55 o 
   3  11   2       13.15       12.58      5.93 o 
   4  11   2        3.12        2.17      2.26 o 
   5  11   2        0.28        0.99      2.60 o 
   6  11   2        8.84        6.55      2.31 o 
   7  11   2        0.43       -0.66      1.86 o 
   8  11   2        1.56        3.27      2.47 o 
  -6  12   2       48.93       43.38      6.96 o 
  -5  12   2        2.72        1.64      4.91 o 
  -4  12   2       10.11       10.23      3.27 o 
  -3  12   2       23.60       22.92      3.68 o 
  -2  12   2       47.41       42.97      4.50 o 
  -1  12   2       12.85       14.32      7.37 o 
   0  12   2        4.27        5.51      1.16 o 
   1  12   2       54.52       24.33     23.53 o 
   2  12   2        5.71        5.92      2.74 o 
   3  12   2        0.36        0.95      2.93 o 
   4  12   2        4.11        4.91      2.60 o 
   5  12   2        6.72        3.68      3.16 o 
   6  12   2       40.58       45.54      5.47 o 
   7  12   2        0.08       -0.82      2.56 o 
  -5  13   2       38.18       41.74      7.37 o 
  -4  13   2        8.91        8.59      3.68 o 
  -3  13   2        1.00       -1.46      1.46 o 
  -2  13   2        0.43        1.64      3.27 o 
  -1  13   2       40.12       37.65      5.73 o 
   0  13   2        0.39       -0.34      2.45 o 
   1  13   2        0.11        2.78      2.74 o 
   2  13   2        6.20        8.44      3.84 o 
   3  13   2        3.05        4.82      2.74 o 
   4  13   2        3.58        3.55      3.29 o 
   5  13   2        2.03       -0.19      2.45 o 
  -3  14   2        5.55        8.80      2.89 o 
  -2  14   2       37.69       45.83      5.73 o 
  -1  14   2        4.32        8.06      3.32 o 
   0  14   2       20.85       19.49      4.63 o 
   1  14   2        0.28        3.08      3.69 o 
   2  14   2        4.96       10.18      3.32 o 
   3  14   2        0.93       -1.52      3.53 o 
  -2 -13   3        0.75        2.19      2.85 o 
  -1 -13   3       22.79       22.07      4.46 o 
   0 -13   3       35.12       41.81      3.73 o 
   1 -13   3        1.77        0.51      2.45 o 
   2 -13   3        3.52        3.18      2.45 o 
  -5 -12   3       12.00       12.80      4.91 o 
  -4 -12   3        0.59        1.88      2.85 o 
  -3 -12   3        0.26        0.90      3.40 o 
  -2 -12   3        1.35        0.51      4.42 o 
  -1 -12   3        2.71        2.41      2.56 o 
   0 -12   3       12.01       18.55      3.48 o 
   1 -12   3        0.18        1.25      2.16 o 
   2 -12   3        7.21        8.57      4.31 o 
   3 -12   3        0.15       -1.03      2.25 o 
   4 -12   3        0.49       -0.02      2.16 o 
   5 -12   3        4.97        7.65      1.74 o 
  -6 -11   3        0.13       -0.41      7.37 o 
  -5 -11   3       11.28       10.64      4.91 o 
  -4 -11   3       10.81       12.69      4.50 o 
  -3 -11   3        0.47        1.64      2.45 o 
  -2 -11   3       20.63       28.00      3.32 o 
  -1 -11   3        0.87        0.72      2.45 o 
   0 -11   3        2.29        5.66      2.45 o 
   1 -11   3       43.91       53.59      4.03 o 
   2 -11   3        7.05        6.36      2.16 o 
   3 -11   3        0.90       -1.80      2.42 o 
   4 -11   3       28.92       27.95      1.50 o 
   5 -11   3        1.31       -0.63      1.10 o 
   6 -11   3        1.65        0.61      1.84 o 
  -7 -10   3       10.78        7.78      4.09 o 
  -6 -10   3        4.11        0.82      6.96 o 
  -5 -10   3        3.31        9.41      4.09 o 
  -4 -10   3       13.10       12.69      4.50 o 
  -3 -10   3        3.97        0.41      3.68 o 
  -2 -10   3       46.27       40.10      5.32 o 
  -1 -10   3       42.31       45.83      4.91 o 
   0 -10   3        3.59        1.51      2.60 o 
   1 -10   3       23.87       26.80      4.09 o 
   2 -10   3       22.36       24.09      2.91 o 
   3 -10   3        2.41        9.09      3.69 o 
   4 -10   3        0.97        0.88      0.97 o 
   5 -10   3       45.51       52.45      2.43 o 
   6 -10   3        9.19       10.37      3.07 o 
   7 -10   3       42.77       34.48      3.89 o 
  -8  -9   3        0.40        1.64      3.27 o 
  -7  -9   3       24.18       21.28      4.09 o 
  -6  -9   3       29.02       39.69      8.59 o 
  -5  -9   3        0.01       -0.82      3.68 o 
  -4  -9   3        2.27       -0.41      3.27 o 
  -3  -9   3       20.22       22.10      4.50 o 
  -2  -9   3        0.38       -1.64      3.68 o 
  -1  -9   3       18.24       24.55      4.50 o 
   0  -9   3       49.72       40.10      8.18 o 
   1  -9   3       23.13       23.05      2.45 o 
   2  -9   3       62.72       59.31      3.38 o 
   3  -9   3      214.50      209.70      3.85 o 
   4  -9   3       22.05       20.37      1.23 o 
   5  -9   3        9.84        6.89      1.17 o 
   6  -9   3       96.30       90.83      4.72 o 
   7  -9   3       22.72       18.32      1.05 o 
  -9  -8   3       22.87       24.96      4.09 o 
  -8  -8   3        9.17        5.08      1.58 o 
  -7  -8   3        1.67       -1.00      2.66 o 
  -6  -8   3       38.33       18.69      7.57 o 
  -5  -8   3        8.99        4.91      3.68 o 
  -4  -8   3        9.20        3.68      6.96 o 
  -3  -8   3       52.60       52.38      5.32 o 
  -2  -8   3       31.05       32.74      4.91 o 
  -1  -8   3       27.04       37.24      4.91 o 
   0  -8   3        0.54       -0.82      5.73 o 
   1  -8   3        7.18        5.32      3.27 o 
   2  -8   3        1.77        1.03      1.13 o 
   3  -8   3        0.00        1.42      1.13 o 
   4  -8   3       34.59       25.47      1.42 o 
   5  -8   3        0.01        0.04      0.84 o 
   6  -8   3        0.27        0.88      1.91 o 
   7  -8   3        2.08        0.74      0.94 o 
 -10  -7   3        8.62        7.33      1.84 o 
  -9  -7   3       21.76       20.05      2.26 o 
  -8  -7   3        1.58        2.90      1.74 o 
  -7  -7   3      152.98      149.26     14.53 o 
  -6  -7   3       49.32       44.74      1.86 o 
  -5  -7   3        6.81        6.60      1.23 o 
  -4  -7   3        6.39        8.18      4.09 o 
  -3  -7   3       31.43       40.92      4.91 o 
  -2  -7   3      216.33      218.93     13.09 o 
  -1  -7   3      159.38      181.28      6.96 o 
   0  -7   3        2.31       -0.41      5.73 o 
   1  -7   3       35.60       42.09      1.84 o 
   2  -7   3       36.21       40.03      2.26 o 
   3  -7   3        6.24        8.25      1.28 o 
   4  -7   3      117.88      103.73      2.01 o 
   5  -7   3       14.34       17.44      1.29 o 
   6  -7   3       24.74       27.57      1.94 o 
   7  -7   3        2.27        0.88      1.02 o 
   8  -7   3       21.96       20.36      2.77 o 
 -10  -6   3       13.36       16.26      2.25 o 
  -9  -6   3        1.35        1.50      2.20 o 
  -8  -6   3       81.47       68.71      2.46 o 
  -7  -6   3      217.20      205.19      9.00 o 
  -6  -6   3      227.20      200.10      8.59 o 
  -5  -6   3       22.49       20.77      1.18 o 
  -4  -6   3       21.61       16.11      1.64 o 
  -3  -6   3      240.13      244.71      8.18 o 
  -2  -6   3      428.67      434.58     11.46 o 
  -1  -6   3      198.81      168.60      6.55 o 
   0  -6   3      443.35      438.27     10.64 o 
   1  -6   3       65.24       70.01      2.05 o 
   2  -6   3       92.21      105.77      2.42 o 
   3  -6   3      130.63      149.18      2.30 o 
   4  -6   3      248.48      253.87      3.50 o 
   5  -6   3       30.71       36.65      2.12 o 
   6  -6   3        1.88        2.60      0.89 o 
   7  -6   3       20.23       25.08      1.18 o 
   8  -6   3       19.91       20.86      0.71 o 
   9  -6   3       40.20       44.60      7.37 o 
 -11  -5   3       97.58      102.29      3.63 o 
 -10  -5   3        0.13        1.23      1.36 o 
  -9  -5   3        9.70       11.45      3.68 o 
  -8  -5   3       30.11       30.19      2.86 o 
  -7  -5   3       15.34       18.74      1.36 o 
  -6  -5   3      370.27      365.92      7.50 o 
  -5  -5   3       52.50       51.77      1.88 o 
  -4  -5   3       82.00       90.43      5.73 o 
  -3  -5   3      802.24      810.07     13.91 o 
  -2  -5   3      306.57      276.79     15.01 o 
  -1  -5   3      268.07      246.18     20.87 o 
   0  -5   3     1992.27     2145.89     84.50 o 
   1  -5   3     2222.78     2522.89     50.95 o 
   2  -5   3      112.76      132.95      2.96 o 
   3  -5   3       74.48       61.55      7.78 o 
   4  -5   3      239.94      216.97      3.65 o 
   5  -5   3      189.95      199.84      2.71 o 
   6  -5   3        2.98        5.07      1.13 o 
   7  -5   3        8.07       10.63      2.02 o 
   8  -5   3      144.80      125.25     12.48 o 
   9  -5   3        4.58        3.68      3.27 o 
  10  -5   3       33.22       23.73      7.37 o 
 -11  -4   3        1.80        2.05      1.83 o 
 -10  -4   3        0.00       -0.14      2.46 o 
  -9  -4   3        1.26        2.25      1.42 o 
  -8  -4   3       20.49       16.10      1.48 o 
  -7  -4   3       12.57       14.43      1.41 o 
  -6  -4   3      107.77      105.58      3.61 o 
  -5  -4   3        0.55        2.16      2.16 o 
  -4  -4   3      356.74      370.45      9.62 o 
  -3  -4   3      553.97      591.35     12.15 o 
  -2  -4   3      738.62      682.10      9.98 o 
  -1  -4   3      813.31      883.68      9.33 o 
   0  -4   3      118.79      106.37      2.61 o 
   1  -4   3     2794.33     2857.47     30.36 o 
   2  -4   3       16.51       16.23      1.01 o 
   3  -4   3      619.68      557.05      7.67 o 
   4  -4   3      199.44      202.02      3.31 o 
   5  -4   3      191.59      177.62      5.79 o 
   6  -4   3       29.63       33.42      2.44 o 
   7  -4   3        0.18        0.41      0.56 o 
   8  -4   3      262.55      263.53      7.78 o 
   9  -4   3       12.24       18.01      3.68 o 
  10  -4   3       21.59       23.73      7.37 o 
  11  -4   3        0.43        3.27      3.68 o 
 -11  -3   3        2.60        0.65      2.04 o 
 -10  -3   3       26.05       33.33      1.76 o 
  -9  -3   3        4.37        2.30      1.42 o 
  -8  -3   3       98.84       79.73      2.10 o 
  -7  -3   3       23.83       19.37      2.26 o 
  -6  -3   3        1.52        3.93      2.05 o 
  -5  -3   3       55.50       59.11      3.78 o 
  -4  -3   3      349.09      333.63      6.57 o 
  -3  -3   3      479.59      509.89      8.63 o 
  -2  -3   3       77.42       86.82      2.89 o 
  -1  -3   3       68.89       72.76      4.91 o 
   0  -3   3      140.62      147.57      2.65 o 
   1  -3   3      530.85      532.08      4.94 o 
   2  -3   3        9.82       15.83      0.90 o 
   3  -3   3        3.01        4.34      1.68 o 
   4  -3   3       50.47       57.22      0.93 o 
   5  -3   3     1329.18     1431.36     17.95 o 
   6  -3   3       81.84       95.78      1.86 o 
   7  -3   3        1.77       -0.82      2.46 o 
   8  -3   3      108.23       99.44      5.32 o 
   9  -3   3      197.83      200.92      6.96 o 
  10  -3   3        5.91        1.64      6.14 o 
  11  -3   3        2.28        1.64      3.68 o 
 -11  -2   3        7.00        7.17      2.27 o 
 -10  -2   3        4.60        2.46      1.66 o 
  -9  -2   3        0.29       -0.88      1.54 o 
  -8  -2   3        3.91        0.53      1.64 o 
  -7  -2   3      151.32      148.10      4.06 o 
  -6  -2   3       92.19       83.14      5.11 o 
  -5  -2   3       97.57      105.58      3.69 o 
  -4  -2   3        0.33        4.12      2.16 o 
  -3  -2   3       18.02       15.82      2.03 o 
  -2  -2   3      290.41      259.69      4.63 o 
  -1  -2   3     4110.64     4003.60     59.32 o 
   0  -2   3       18.57        8.28      1.38 o 
   1  -2   3     3631.98     3520.75     35.84 o 
   2  -2   3       64.52       69.32      1.56 o 
   3  -2   3      850.92      945.77     15.51 o 
   4  -2   3        1.48        4.85      0.71 o 
   5  -2   3      402.85      464.41     23.12 o 
   6  -2   3        0.30        1.23      2.46 o 
   7  -2   3       68.64       68.75      4.50 o 
   8  -2   3        1.15       -1.23      2.86 o 
   9  -2   3        0.08        2.86      3.27 o 
  10  -2   3       17.54       10.23      6.96 o 
  11  -2   3       34.05       25.37      4.91 o 
  12  -2   3        7.77       11.05      4.50 o 
 -11  -1   3        4.65        2.83      1.62 o 
 -10  -1   3        4.08        3.15      1.50 o 
  -9  -1   3        3.96        4.69      1.86 o 
  -8  -1   3        1.99        3.16      1.96 o 
  -7  -1   3        0.03       -0.35      1.96 o 
  -6  -1   3        7.89        6.55      1.86 o 
  -5  -1   3      313.47      383.69      6.88 o 
  -4  -1   3      639.88      741.58     13.30 o 
  -3  -1   3      456.59      509.58      7.08 o 
  -2  -1   3       61.42       43.24      3.29 o 
  -1  -1   3      237.87      225.42      5.75 o 
   0  -1   3    12248.25    11547.85    209.45 o 
   1  -1   3     1692.05     2008.62     24.28 o 
   2  -1   3     1556.20     1695.87     17.01 o 
   3  -1   3      127.45      164.78      5.55 o 
   4  -1   3     1197.13     1273.03     12.74 o 
   5  -1   3      175.22      180.69      3.61 o 
   6  -1   3        8.94        7.78      5.32 o 
   7  -1   3        6.11        6.14      2.86 o 
   8  -1   3       50.80       51.56      7.37 o 
   9  -1   3       24.88       12.69      6.96 o 
  10  -1   3       27.82       33.96      4.50 o 
  11  -1   3       19.66       38.47      4.91 o 
  12  -1   3        4.27        4.09      4.09 o 
 -11   0   3       21.68       17.70      3.48 o 
 -10   0   3       19.50       21.02      2.25 o 
  -9   0   3       27.10       25.08      2.05 o 
  -8   0   3       49.62       40.49      1.96 o 
  -7   0   3        0.16       -0.08      1.36 o 
  -6   0   3      117.95      110.89      3.14 o 
  -5   0   3      896.16      869.64     11.98 o 
  -4   0   3     1915.21     2122.78     28.64 o 
  -3   0   3     1179.10     1280.57     19.53 o 
  -2   0   3       66.15       50.31      3.03 o 
  -1   0   3      843.01      849.15     11.86 o 
   0   0   3       30.02       57.76      3.33 o 
   1   0   3       73.47       80.49      5.43 o 
   2   0   3     3927.77     3597.74     35.60 o 
   3   0   3       86.88       78.61      1.25 o 
   4   0   3      130.47      152.86      3.18 o 
   5   0   3       30.95       32.35      2.03 o 
   6   0   3      326.40      283.58      7.37 o 
   7   0   3      253.84      236.93      6.96 o 
   8   0   3        3.68        3.27      3.27 o 
   9   0   3      118.98      114.17      5.73 o 
  10   0   3        7.90       11.05      3.68 o 
  11   0   3       23.16       23.73      4.50 o 
  12   0   3       47.72       56.47     10.23 o 
 -11   1   3       35.38       40.41      1.98 o 
 -10   1   3        8.04        7.22      1.22 o 
  -9   1   3      173.15      146.04      3.16 o 
  -8   1   3       58.34       61.23      2.65 o 
  -7   1   3        3.68        6.48      1.64 o 
  -6   1   3      531.85      511.93      8.32 o 
  -5   1   3      405.19      433.75      6.35 o 
  -4   1   3      694.17      730.64     10.80 o 
  -3   1   3        0.44        8.14      1.86 o 
  -2   1   3        1.38       11.81      2.96 o 
  -1   1   3        0.28        2.06      2.89 o 
   0   1   3     1002.48     1152.70     19.09 o 
   1   1   3     1234.65     1241.65     13.48 o 
   2   1   3        0.17        2.25      0.96 o 
   3   1   3      128.80      116.71      3.69 o 
   4   1   3      417.96      438.39     13.63 o 
   5   1   3      240.92      245.04      3.88 o 
   6   1   3       35.70       41.88      2.46 o 
   7   1   3      319.88      306.09      8.18 o 
   8   1   3       11.64       11.46      3.68 o 
   9   1   3        3.69        3.68      3.27 o 
  10   1   3       30.76       25.37      4.09 o 
  11   1   3        5.16        7.78      6.96 o 
  12   1   3       61.74       65.47      5.73 o 
 -11   2   3       14.06       15.96      4.09 o 
 -10   2   3       19.18       16.94      1.43 o 
  -9   2   3        6.03       10.22      2.05 o 
  -8   2   3      376.49      330.06      4.63 o 
  -7   2   3      268.41      293.87      5.59 o 
  -6   2   3      184.62      180.31      3.61 o 
  -5   2   3      122.01      109.34      3.53 o 
  -4   2   3        0.38        2.98      2.16 o 
  -3   2   3      220.28      145.27      3.47 o 
  -2   2   3     1100.29     1187.99     17.58 o 
  -1   2   3      722.96      836.82     11.72 o 
   0   2   3     5246.66     4853.57     75.04 o 
   1   2   3      246.25      244.77      4.19 o 
   2   2   3     5270.67     4931.52     53.03 o 
   3   2   3        1.19       -0.49      0.78 o 
   4   2   3      225.79      214.64      2.58 o 
   5   2   3       32.05       42.72      0.83 o 
   6   2   3        3.77        5.89      0.66 o 
   7   2   3      104.28       97.65     10.65 o 
   8   2   3       76.57       83.07      8.18 o 
   9   2   3       20.70        7.37      6.14 o 
  10   2   3       66.17       80.61      4.91 o 
  11   2   3        0.57        4.09      3.27 o 
  12   2   3      114.09      133.81      6.96 o 
 -11   3   3      113.01      155.50      6.96 o 
 -10   3   3       17.38       18.41      2.46 o 
  -9   3   3       10.54       12.25      2.66 o 
  -8   3   3      110.65       99.67      2.16 o 
  -7   3   3      989.85      948.55     14.72 o 
  -6   3   3       23.32       17.73      1.86 o 
  -5   3   3       58.12       67.81      2.65 o 
  -4   3   3      159.91      168.60      4.30 o 
  -3   3   3      500.37      560.78      7.80 o 
  -2   3   3      433.81      538.29      8.55 o 
  -1   3   3      206.32      192.71      4.19 o 
   0   3   3      489.98      502.82      8.17 o 
   1   3   3      363.97      425.52      5.93 o 
   2   3   3      344.79      419.82      6.18 o 
   3   3   3      728.11      682.30      6.39 o 
   4   3   3        4.40        4.06      2.11 o 
   5   3   3       33.02       30.83      2.15 o 
   6   3   3       17.48       19.09      1.28 o 
   7   3   3       87.47       95.88      2.09 o 
   8   3   3      367.35      329.71      3.98 o 
   9   3   3       96.69      106.01      2.20 o 
  10   3   3      259.04      257.39      7.78 o 
  11   3   3        0.42        3.68      3.27 o 
  12   3   3        1.82        1.64      6.14 o 
 -11   4   3       10.43       25.78      4.91 o 
 -10   4   3      101.24      104.69      5.32 o 
  -9   4   3      101.84       95.60      2.46 o 
  -8   4   3      125.02      117.05      2.89 o 
  -7   4   3       49.06       49.05      4.09 o 
  -6   4   3        3.20        1.06      1.36 o 
  -5   4   3        4.60        2.16      1.84 o 
  -4   4   3       68.04       70.11      2.35 o 
  -3   4   3      498.50      561.22      7.63 o 
  -2   4   3     1161.25     1314.02     16.93 o 
  -1   4   3        5.01        3.03      2.04 o 
   0   4   3      202.00      188.09      4.31 o 
   1   4   3      191.40      155.59      4.09 o 
   2   4   3     3220.48     3497.45     40.40 o 
   3   4   3      538.73      653.27      5.71 o 
   4   4   3      569.50      610.29      6.46 o 
   5   4   3      111.06      102.94      2.94 o 
   6   4   3      147.77      154.14      2.59 o 
   7   4   3      806.97      769.21      8.40 o 
   8   4   3      253.72      220.29      3.16 o 
   9   4   3        0.78        0.25      0.67 o 
  10   4   3       22.06       22.62      2.38 o 
  11   4   3        3.24        8.18      3.27 o 
 -11   5   3       50.70       62.20      5.73 o 
 -10   5   3       27.46       38.35      1.64 o 
  -9   5   3        0.17       -0.23      0.98 o 
  -8   5   3       36.77       38.01      2.16 o 
  -7   5   3     2011.53     2072.69     30.41 o 
  -6   5   3      101.60       96.79      2.72 o 
  -5   5   3       13.31       11.11      1.84 o 
  -4   5   3       14.81       18.41      1.74 o 
  -3   5   3      839.50      875.45     12.77 o 
  -2   5   3      678.47      597.94     35.19 o 
  -1   5   3     3475.33     3548.96     51.22 o 
   0   5   3      330.70      345.81      5.06 o 
   1   5   3      355.94      488.79      6.51 o 
   2   5   3       34.98       43.75      1.82 o 
   3   5   3      292.07      294.24     10.43 o 
   4   5   3       25.09       15.75      1.11 o 
   5   5   3      999.28      963.47     10.23 o 
   6   5   3      817.42      735.12      7.37 o 
   7   5   3        1.47        0.91      0.91 o 
   8   5   3      120.61      115.48      2.25 o 
   9   5   3       30.04       29.74      1.51 o 
  10   5   3       37.24       38.34      2.19 o 
  11   5   3        0.68       -2.46      5.32 o 
 -11   6   3       21.57       18.41      4.91 o 
 -10   6   3       27.16       24.44      3.89 o 
  -9   6   3       93.32       94.00      7.78 o 
  -8   6   3        1.87        6.41      3.48 o 
  -7   6   3      306.09      314.88      5.93 o 
  -6   6   3     1553.45     1590.68     23.60 o 
  -5   6   3      246.71      210.61      4.01 o 
  -4   6   3      669.75      605.34      8.74 o 
  -3   6   3      796.89      761.94     12.93 o 
  -2   6   3        8.88       15.08      1.66 o 
  -1   6   3       89.75       98.49      3.33 o 
   0   6   3      307.20      318.09      4.89 o 
   1   6   3      367.51      387.62      5.64 o 
   2   6   3      512.63      552.09      5.80 o 
   3   6   3        6.84        9.11      1.28 o 
   4   6   3      102.31      104.59      2.85 o 
   5   6   3        7.61        8.73      1.67 o 
   6   6   3      177.14      158.01      2.95 o 
   7   6   3     1141.39     1144.12     14.86 o 
   8   6   3        4.17        5.60      1.12 o 
   9   6   3       15.24       16.29      2.05 o 
  10   6   3       26.73       23.97      1.49 o 
  11   6   3       61.97       73.66      4.50 o 
 -10   7   3       16.13       21.12      8.59 o 
  -9   7   3        2.41        2.53      1.15 o 
  -8   7   3       32.42       33.20      1.91 o 
  -7   7   3      106.54      106.65      2.72 o 
  -6   7   3      630.74      624.33     11.40 o 
  -5   7   3      281.45      260.30      5.77 o 
  -4   7   3      201.74      194.12      3.93 o 
  -3   7   3      130.64      150.13      3.54 o 
  -2   7   3      164.23      133.44      4.30 o 
  -1   7   3      130.59      129.82      6.34 o 
   0   7   3      501.69      474.56      7.86 o 
   1   7   3      380.64      337.67      5.35 o 
   2   7   3      373.05      369.25     21.28 o 
   3   7   3      156.91      156.19      3.68 o 
   4   7   3       90.59       98.94      7.16 o 
   5   7   3      288.97      260.56      5.88 o 
   6   7   3        0.67        2.05      1.08 o 
   7   7   3       28.54       30.92      1.56 o 
   8   7   3        8.53        8.95      1.11 o 
   9   7   3       10.64        9.55      1.56 o 
  10   7   3        2.70        5.73      1.35 o 
  11   7   3       11.92        6.96      2.86 o 
  -9   8   3       10.08       13.15      3.07 o 
  -8   8   3        0.34        0.86      1.57 o 
  -7   8   3        3.26        9.00      2.86 o 
  -6   8   3        0.18        0.65      1.36 o 
  -5   8   3       25.54       24.89      7.37 o 
  -4   8   3       21.83       17.04      2.25 o 
  -3   8   3       99.80       84.70      2.85 o 
  -2   8   3      260.85      266.26      5.73 o 
  -1   8   3        0.14        0.89      1.57 o 
   0   8   3        7.86        5.58      2.23 o 
   1   8   3       39.79       36.42      3.68 o 
   2   8   3      387.84      406.49      7.42 o 
   3   8   3      153.96      150.34      6.34 o 
   4   8   3       93.07       99.84      5.73 o 
   5   8   3        3.95        2.88      1.03 o 
   6   8   3       53.90       54.26      2.45 o 
   7   8   3       26.38       26.44      1.48 o 
   8   8   3        0.82        1.43      1.34 o 
   9   8   3       20.95       18.52      1.45 o 
  10   8   3        3.64        5.24      3.16 o 
  -9   9   3       35.44       24.96      4.91 o 
  -8   9   3       17.17       17.19      2.86 o 
  -7   9   3       23.06       17.65      1.93 o 
  -6   9   3        0.76        1.45      1.42 o 
  -5   9   3       36.39       33.91      3.89 o 
  -4   9   3       60.26       50.55      2.56 o 
  -3   9   3        1.74        1.13      1.66 o 
  -2   9   3        0.02        0.15      1.57 o 
  -1   9   3      216.43      243.48      7.37 o 
   0   9   3       42.97       40.92      7.37 o 
   1   9   3      187.15      166.09     11.46 o 
   2   9   3       34.55       37.57      1.59 o 
   3   9   3       70.19       64.82      5.73 o 
   4   9   3        3.95        3.19      1.36 o 
   5   9   3        6.85        9.78      1.48 o 
   6   9   3        0.70        1.43      1.74 o 
   7   9   3        3.61        2.49      1.57 o 
   8   9   3        4.25        3.36      1.84 o 
   9   9   3       28.36       31.81      2.11 o 
  -8  10   3        0.05       -0.41      4.50 o 
  -7  10   3        0.77        0.41      2.46 o 
  -6  10   3        2.95        2.46      2.86 o 
  -5  10   3       47.88       48.29      4.09 o 
  -4  10   3      112.83       90.44      4.91 o 
  -3  10   3        2.13        4.09      3.27 o 
  -2  10   3       16.87       18.41      3.68 o 
  -1  10   3      126.02      116.22      5.73 o 
   0  10   3        2.83        0.41      5.32 o 
   1  10   3        0.07        0.94      1.74 o 
   2  10   3      101.16       96.02      4.50 o 
   3  10   3       45.82       41.33      1.18 o 
   4  10   3       41.88       36.83      3.07 o 
   5  10   3       97.78      101.56      3.61 o 
   6  10   3       85.70       79.66      5.73 o 
   7  10   3        0.02       -1.02      2.25 o 
   8  10   3       51.28       53.34      2.89 o 
   9  10   3        2.40        6.14      4.91 o 
  -7  11   3        2.10       17.19      3.68 o 
  -6  11   3       22.67       40.51      6.96 o 
  -5  11   3       58.68       57.29      7.78 o 
  -4  11   3        1.00       -0.82      5.32 o 
  -3  11   3        3.60        0.00      2.86 o 
  -2  11   3       34.27       35.19      4.09 o 
  -1  11   3       20.67       31.10      4.09 o 
   0  11   3        1.73       -1.23      6.14 o 
   1  11   3       31.64       48.00     10.64 o 
   2  11   3      186.13      176.31     11.05 o 
   3  11   3       95.04       77.80      7.78 o 
   4  11   3      161.59      142.84     12.05 o 
   5  11   3        0.04       -0.02      2.23 o 
   6  11   3        0.02        0.27      2.20 o 
   7  11   3        2.43        1.55      2.46 o 
   8  11   3        0.79        2.24      3.32 o 
  -6  12   3        1.23        0.41      5.32 o 
  -5  12   3        9.94       13.50      6.55 o 
  -4  12   3       57.87       65.47      8.59 o 
  -3  12   3        1.62        1.23      3.27 o 
  -2  12   3       25.31       30.69      4.50 o 
  -1  12   3       79.96       76.11      5.73 o 
   0  12   3       23.84        8.51     10.84 o 
   1  12   3      218.22      209.99     13.30 o 
   2  12   3        0.85        1.41      0.80 o 
   3  12   3        0.22        3.13      2.45 o 
   4  12   3        0.86        2.15      3.10 o 
   5  12   3        1.12        0.41      2.79 o 
   6  12   3        7.34        7.06      3.16 o 
   7  12   3        2.30        1.94      3.90 o 
  -5  13   3        1.35        1.64      6.14 o 
  -4  13   3       19.19       12.69      6.96 o 
  -3  13   3        0.00        0.41      3.27 o 
  -2  13   3       34.30       35.60      4.91 o 
  -1  13   3      403.87      412.49     18.82 o 
   0  13   3       78.43       75.30      6.14 o 
   1  13   3        9.25       10.23      7.78 o 
   2  13   3        1.16        0.46      2.45 o 
   3  13   3        0.80       -0.46      6.14 o 
   4  13   3        0.26        1.43      2.66 o 
   5  13   3       10.05       10.43      3.03 o 
   6  13   3        0.01       -0.82      3.27 o 
  -3  14   3        0.72        0.82      3.68 o 
  -2  14   3        7.64        8.18      4.50 o 
  -1  14   3       33.37       25.78      5.32 o 
   0  14   3       21.89       40.92      5.73 o 
   1  14   3       23.15       26.19      3.90 o 
   2  14   3        1.83        6.70      4.21 o 
   3  14   3       12.63       10.23      4.03 o 
  -4 -12   4       21.81       25.08      3.83 o 
  -3 -12   4        0.26        0.14      3.07 o 
  -2 -12   4        0.44       -1.17      4.71 o 
  -1 -12   4        0.35       -2.61      3.47 o 
   0 -12   4        0.43        0.55      2.45 o 
   1 -12   4        3.15        3.80      2.45 o 
   2 -12   4        6.03        9.41      2.93 o 
   3 -12   4        5.49        5.51      4.02 o 
   4 -12   4        1.91        3.77      2.42 o 
  -6 -11   4       30.00       23.73      5.73 o 
  -5 -11   4        0.97        4.91      8.59 o 
  -4 -11   4        2.91        4.91      4.50 o 
  -3 -11   4        0.43        4.09      4.50 o 
  -2 -11   4        6.13       24.55      4.91 o 
  -1 -11   4        1.34        2.00      2.45 o 
   0 -11   4        0.57       -2.46      3.48 o 
   1 -11   4        1.61        1.34      4.02 o 
   2 -11   4       33.05       32.61      3.29 o 
   3 -11   4       42.11       47.89      9.62 o 
   4 -11   4        3.48        4.64      2.20 o 
   5 -11   4        0.08        0.13      2.54 o 
   6 -11   4       23.47       22.42      1.32 o 
  -7 -10   4        0.01        0.82      3.68 o 
  -6 -10   4        2.72        2.86      4.09 o 
  -5 -10   4        4.28        4.09      4.09 o 
  -4 -10   4        8.79        5.73      4.09 o 
  -3 -10   4        4.84        9.82      4.50 o 
  -2 -10   4        4.86        2.46      3.68 o 
  -1 -10   4        8.62        6.96      4.09 o 
   0 -10   4        3.28        7.78      6.96 o 
   1 -10   4       20.15       27.22      5.73 o 
   2 -10   4       50.07       50.73      5.52 o 
   3 -10   4        7.94        6.56      1.56 o 
   4 -10   4        0.16       -0.18      1.11 o 
   5 -10   4        0.11       -0.15      0.93 o 
   6 -10   4        4.28        7.01      2.71 o 
   7 -10   4       16.59       14.00      1.57 o 
  -8  -9   4        8.79        8.18      4.09 o 
  -7  -9   4       38.65       37.24      4.91 o 
  -6  -9   4       62.64       65.47     10.23 o 
  -5  -9   4        0.85        0.00      3.68 o 
  -4  -9   4       20.41       22.51      4.91 o 
  -3  -9   4        0.86        1.64      3.68 o 
  -2  -9   4       19.21       18.41      4.50 o 
  -1  -9   4        9.93        7.78      4.09 o 
   0  -9   4      117.27       90.44      9.82 o 
   1  -9   4        0.52       -0.82      5.73 o 
   2  -9   4        0.03       -0.72      1.86 o 
   3  -9   4       11.87       14.02      1.81 o 
   4  -9   4        0.41        1.35      0.95 o 
   5  -9   4       27.68       28.93      1.38 o 
   6  -9   4        0.23        0.72      1.23 o 
   7  -9   4       21.90       21.28      1.66 o 
  -9  -8   4        4.50        4.50      3.68 o 
  -8  -8   4        2.39        4.50      3.68 o 
  -7  -8   4       61.48       61.38      5.32 o 
  -6  -8   4       48.47       24.10     10.84 o 
  -5  -8   4       27.60       36.42      4.91 o 
  -4  -8   4        3.93        3.27      7.37 o 
  -3  -8   4        0.00        3.27      3.68 o 
  -2  -8   4       20.45       17.60      8.18 o 
  -1  -8   4        4.00        4.50      3.68 o 
   0  -8   4       75.04       84.30      5.73 o 
   1  -8   4       35.17       40.51      7.78 o 
   2  -8   4       10.08       10.89      2.66 o 
   3  -8   4       20.78       23.43      1.56 o 
   4  -8   4        0.54        1.18      1.28 o 
   5  -8   4        7.60       10.17      2.30 o 
   6  -8   4        4.93        2.76      1.05 o 
   7  -8   4        0.59        1.56      0.94 o 
  -9  -7   4       24.01       23.64      1.60 o 
  -8  -7   4        0.01       -0.10      1.50 o 
  -7  -7   4        1.47        0.95      1.46 o 
  -6  -7   4        1.08        1.53      1.43 o 
  -5  -7   4       25.38       21.54      3.68 o 
  -4  -7   4      148.66      152.23      7.37 o 
  -3  -7   4       16.08       18.82      4.50 o 
  -2  -7   4       62.76       60.97      9.82 o 
  -1  -7   4      104.21      118.67      6.55 o 
   0  -7   4       94.65       94.53      5.73 o 
   1  -7   4      145.35      127.27      9.82 o 
   2  -7   4       34.36       35.55      1.59 o 
   3  -7   4        0.02       -0.76      1.18 o 
   4  -7   4       32.24       29.20      1.50 o 
   5  -7   4        2.39        2.78      0.84 o 
   6  -7   4       41.06       35.45      1.67 o 
   7  -7   4       23.95       22.66      1.50 o 
   8  -7   4       19.47       18.82      5.73 o 
 -10  -6   4        3.58        0.97      2.05 o 
  -9  -6   4       36.08       38.94      2.56 o 
  -8  -6   4       80.71       65.94      4.71 o 
  -7  -6   4       44.79       46.74      4.50 o 
  -6  -6   4       37.91       31.01      3.59 o 
  -5  -6   4       55.19       54.27      4.76 o 
  -4  -6   4       34.53       40.66      3.47 o 
  -3  -6   4      111.43      128.94      5.95 o 
  -2  -6   4       12.15       10.64      2.89 o 
  -1  -6   4        8.41        5.61      2.25 o 
   0  -6   4       48.35       47.00      5.32 o 
   1  -6   4       10.04       11.87      3.68 o 
   2  -6   4        0.43        2.25      1.74 o 
   3  -6   4       49.04       50.84      1.96 o 
   4  -6   4       35.66       37.65      1.38 o 
   5  -6   4      131.24      132.58      2.33 o 
   6  -6   4      110.40      107.17      3.08 o 
   7  -6   4        4.66        3.75      0.72 o 
   8  -6   4        8.31        6.14      2.86 o 
   9  -6   4       81.10       86.75      8.18 o 
 -10  -5   4        4.07        2.89      1.56 o 
  -9  -5   4        1.09        1.70      1.76 o 
  -8  -5   4       19.73       21.23      1.57 o 
  -7  -5   4       56.68       47.03      4.25 o 
  -6  -5   4      199.54      210.00      5.18 o 
  -5  -5   4       23.81       29.74      3.18 o 
  -4  -5   4       43.62       47.64      4.31 o 
  -3  -5   4        0.01        0.00      2.31 o 
  -2  -5   4      168.98      165.27      2.59 o 
  -1  -5   4       26.59       28.04      3.71 o 
   0  -5   4     3388.08     3539.42     62.95 o 
   1  -5   4       54.30       61.79      3.02 o 
   2  -5   4      162.93      172.04      2.76 o 
   3  -5   4      140.15      141.55      3.63 o 
   4  -5   4       75.50       73.25      3.76 o 
   5  -5   4      143.69      136.52      2.39 o 
   6  -5   4        9.63        7.94      1.10 o 
   7  -5   4        6.89        6.25      0.57 o 
   8  -5   4        5.90        2.05      2.86 o 
   9  -5   4        2.10        4.09      3.27 o 
  10  -5   4        6.79        3.27      6.55 o 
 -11  -4   4       10.47        8.23      2.20 o 
 -10  -4   4        0.93        1.16      1.62 o 
  -9  -4   4        6.88        5.34      1.84 o 
  -8  -4   4       15.56       13.82      1.61 o 
  -7  -4   4       60.38       67.46      3.68 o 
  -6  -4   4        1.49        0.12      1.96 o 
  -5  -4   4      192.60      211.07      5.18 o 
  -4  -4   4       32.14       31.67      3.03 o 
  -3  -4   4      318.39      352.94      6.80 o 
  -2  -4   4      420.12      448.53      7.52 o 
  -1  -4   4     1466.12     1582.93     20.14 o 
   0  -4   4     2103.26     2388.21     63.38 o 
   1  -4   4     4410.46     5120.12     66.62 o 
   2  -4   4      894.55     1003.23      9.08 o 
   3  -4   4      396.23      423.86      9.05 o 
   4  -4   4      138.64      149.68      4.42 o 
   5  -4   4        0.14        0.82      0.71 o 
   6  -4   4      169.35      169.87      2.24 o 
   7  -4   4        5.96        8.22      0.82 o 
   8  -4   4        0.07        0.41      2.86 o 
   9  -4   4      193.81      199.29      7.37 o 
  10  -4   4        0.02       -0.82      3.27 o 
 -11  -3   4        7.78        5.78      1.76 o 
 -10  -3   4       39.82       40.93      3.95 o 
  -9  -3   4       41.78       39.04      1.94 o 
  -8  -3   4        8.12        8.25      2.26 o 
  -7  -3   4      224.28      217.86      7.46 o 
  -6  -3   4        0.07       -0.06      1.86 o 
  -5  -3   4      105.65       95.29      3.73 o 
  -4  -3   4      109.38      101.92      4.83 o 
  -3  -3   4      299.02      289.04      5.64 o 
  -2  -3   4       57.22       56.14      2.89 o 
  -1  -3   4      305.66      301.45      6.36 o 
   0  -3   4     1625.04     1784.33     19.91 o 
   1  -3   4      224.66      242.37      5.86 o 
   2  -3   4       55.34       54.07      1.60 o 
   3  -3   4      135.04      113.51      2.05 o 
   4  -3   4       16.65       16.72      2.13 o 
   5  -3   4       33.51       39.39      1.13 o 
   6  -3   4      612.67      622.09      8.84 o 
   7  -3   4      256.04      232.84      6.96 o 
   8  -3   4       43.58       47.88      4.50 o 
   9  -3   4       16.44       13.50      4.09 o 
  10  -3   4       64.20       53.20      9.00 o 
  11  -3   4       22.15       27.01      8.59 o 
 -11  -2   4       10.95       10.39      3.61 o 
 -10  -2   4        0.26        1.91      1.80 o 
  -9  -2   4        1.81        2.43      1.89 o 
  -8  -2   4       29.43       27.65      2.26 o 
  -7  -2   4        5.93        4.20      2.65 o 
  -6  -2   4       38.35       53.77      3.48 o 
  -5  -2   4      808.08      796.26     11.69 o 
  -4  -2   4      730.55      798.94     11.56 o 
  -3  -2   4     1258.48     1274.34     18.93 o 
  -2  -2   4      151.98      160.34      6.35 o 
  -1  -2   4       11.56       14.54      2.52 o 
   0  -2   4      128.10      112.41      2.22 o 
   1  -2   4      227.33      247.85      3.96 o 
   2  -2   4     1604.03     1561.32     14.76 o 
   3  -2   4      119.06      115.56      1.60 o 
   4  -2   4      367.60      355.93      7.83 o 
   5  -2   4       91.26       88.08      6.00 o 
   6  -2   4      259.66      275.81     11.05 o 
   7  -2   4        1.36        0.41      2.46 o 
   8  -2   4       20.75       22.92      3.68 o 
   9  -2   4       16.99       18.41      4.09 o 
  10  -2   4       24.86       37.65      8.18 o 
  11  -2   4       13.37       14.73      4.50 o 
 -11  -1   4       14.38       14.43      1.33 o 
 -10  -1   4       37.05       33.18      3.29 o 
  -9  -1   4       86.35       77.34      3.48 o 
  -8  -1   4       63.27       55.35      3.07 o 
  -7  -1   4       13.82       15.14      2.26 o 
  -6  -1   4      194.93      189.22      5.12 o 
  -5  -1   4       59.77       64.76      4.09 o 
  -4  -1   4        8.76        7.80      2.16 o 
  -3  -1   4      633.29      662.14      9.54 o 
  -2  -1   4      418.76      407.33      7.49 o 
  -1  -1   4       15.78        9.96      2.16 o 
   0  -1   4      207.23      198.88      4.19 o 
   1  -1   4      137.88      120.64      2.97 o 
   2  -1   4      942.88     1042.01      9.39 o 
   3  -1   4      260.66      271.43      4.23 o 
   4  -1   4      391.03      378.48      3.60 o 
   5  -1   4       71.46       68.46      2.86 o 
   6  -1   4       48.11       56.15      2.74 o 
   7  -1   4        6.92       10.64      6.14 o 
   8  -1   4       18.50       16.37      6.55 o 
   9  -1   4        0.82        1.64      5.73 o 
  10  -1   4        5.74        8.59      6.96 o 
  11  -1   4        2.12        7.37      4.09 o 
 -11   0   4        4.32       10.66      1.93 o 
 -10   0   4        0.77        1.15      2.04 o 
  -9   0   4        2.76        1.20      2.01 o 
  -8   0   4       58.67       57.73      4.23 o 
  -7   0   4      222.77      224.52      5.80 o 
  -6   0   4       66.56       63.26      2.95 o 
  -5   0   4       96.83       79.73      3.73 o 
  -4   0   4      207.46      192.64      4.19 o 
  -3   0   4        0.35        3.79      2.47 o 
  -2   0   4      139.89      174.12      4.95 o 
  -1   0   4      129.87      168.98      7.34 o 
   0   0   4     1614.20     1628.94     22.13 o 
   1   0   4     1047.85     1128.00     32.26 o 
   2   0   4      150.56      162.60      3.66 o 
   3   0   4      856.52      924.27     20.45 o 
   4   0   4       85.92       90.10      3.35 o 
   5   0   4        0.32        1.46      3.03 o 
   6   0   4       94.14       78.41      3.03 o 
   7   0   4       44.82       51.15      4.09 o 
   8   0   4      264.07      259.03      8.18 o 
   9   0   4      137.36      121.13      5.73 o 
  10   0   4        8.98       10.23      3.68 o 
  11   0   4        6.60        2.46      3.68 o 
  12   0   4      111.65      164.09      8.18 o 
 -11   1   4       14.53       10.87      1.49 o 
 -10   1   4        0.68       -0.65      1.36 o 
  -9   1   4       66.31       69.49      3.48 o 
  -8   1   4      405.85      373.65      6.50 o 
  -7   1   4      128.82      104.86      5.32 o 
  -6   1   4       92.13       83.04      3.14 o 
  -5   1   4       86.00       81.62      3.69 o 
  -4   1   4        1.03       -0.20      1.74 o 
  -3   1   4      393.52      426.69      6.80 o 
  -2   1   4      146.40      144.98      4.83 o 
  -1   1   4      949.33      981.48     13.88 o 
   0   1   4      931.81      943.59     13.45 o 
   1   1   4     1716.07     1864.08     38.32 o 
   2   1   4       33.91       26.17      1.35 o 
   3   1   4      132.44      141.42      2.42 o 
   4   1   4       95.79      107.63      1.36 o 
   5   1   4      694.53      712.78     14.00 o 
   6   1   4       87.51       89.83      3.62 o 
   7   1   4     1639.26     1629.90     33.15 o 
   8   1   4      658.45      674.79     15.14 o 
   9   1   4       55.94       60.56      4.91 o 
  10   1   4        1.10       -1.64      3.27 o 
  11   1   4       35.55       35.60      4.91 o 
  12   1   4        2.65       -2.86      7.78 o 
 -11   2   4        7.50       11.74      2.56 o 
 -10   2   4        7.83        9.44      2.05 o 
  -9   2   4       23.97       27.70      1.57 o 
  -8   2   4       19.67       14.66      2.11 o 
  -7   2   4     1674.86     1553.71     32.39 o 
  -6   2   4       34.09       27.83      2.60 o 
  -5   2   4       50.57       59.60      2.89 o 
  -4   2   4      112.74      107.66      3.94 o 
  -3   2   4     1084.68     1218.23     17.88 o 
  -2   2   4     3498.13     3596.22     67.32 o 
  -1   2   4      239.42      215.04      4.92 o 
   0   2   4     1433.03     1390.05     18.95 o 
   1   2   4      572.85      577.91      8.09 o 
   2   2   4      992.29     1127.24     12.01 o 
   3   2   4      926.50     1013.05      9.04 o 
   4   2   4      151.55      166.89      2.07 o 
   5   2   4      101.63       95.64      2.87 o 
   6   2   4       80.76       72.22      3.43 o 
   7   2   4       17.41       15.51      1.36 o 
   8   2   4       12.14        6.14      6.55 o 
   9   2   4      260.83      269.67     12.69 o 
  10   2   4        5.39        8.59      6.55 o 
  11   2   4       15.73       14.73      7.37 o 
  12   2   4       34.87       37.24      5.32 o 
 -10   3   4       26.56       31.38      1.84 o 
  -9   3   4       70.01       64.91      3.18 o 
  -8   3   4        2.46        0.95      1.28 o 
  -7   3   4      274.67      252.26      5.68 o 
  -6   3   4      418.29      402.37      7.56 o 
  -5   3   4       20.93       24.47      2.45 o 
  -4   3   4      992.03      978.07     15.14 o 
  -3   3   4      667.12      661.04      9.25 o 
  -2   3   4     9570.85     9922.30    192.53 o 
  -1   3   4     1404.22     1582.83     21.89 o 
   0   3   4     1321.93     1437.12     19.85 o 
   1   3   4       16.44       20.12      1.86 o 
   2   3   4     2632.69     2522.80     59.99 o 
   3   3   4     2419.96     2480.97     24.55 o 
   4   3   4      563.04      544.43      9.68 o 
   5   3   4        9.03       13.30      1.08 o 
   6   3   4       39.20       31.30      0.91 o 
   7   3   4     1131.64     1160.54     27.23 o 
   8   3   4      450.65      425.22     13.09 o 
   9   3   4        2.46        1.64      3.27 o 
  10   3   4       11.10        9.41      3.68 o 
  11   3   4        0.15        2.86      3.27 o 
 -10   4   4       35.46       26.40      1.50 o 
  -9   4   4       62.01       58.16      1.86 o 
  -8   4   4       46.03       45.44      2.35 o 
  -7   4   4      212.52      214.73      6.34 o 
  -6   4   4       14.79       18.26      2.26 o 
  -5   4   4       95.29       84.70      3.03 o 
  -4   4   4       72.32       89.68      3.41 o 
  -3   4   4      214.39      218.76      4.42 o 
  -2   4   4     1055.52     1265.92     16.91 o 
  -1   4   4       87.85       90.79      2.85 o 
   0   4   4     1744.15     1692.02     30.08 o 
   1   4   4     1040.76      983.87     17.80 o 
   2   4   4     3171.13     3255.05     37.72 o 
   3   4   4       77.36       71.11      1.62 o 
   4   4   4      193.10      228.31      3.48 o 
   5   4   4       29.16       34.31      2.23 o 
   6   4   4      385.36      379.70     11.30 o 
   7   4   4      387.24      409.67      5.61 o 
   8   4   4       10.42        9.60      2.27 o 
   9   4   4       93.82       91.80      9.23 o 
  10   4   4        1.76       -2.46      5.73 o 
  11   4   4        8.53        1.23      5.73 o 
 -10   5   4        7.69        9.48      1.96 o 
  -9   5   4        0.45       -0.88      0.98 o 
  -8   5   4       24.72       21.91      2.86 o 
  -7   5   4       59.27       60.84      2.35 o 
  -6   5   4      868.35      809.01     22.92 o 
  -5   5   4        1.53        4.35      2.74 o 
  -4   5   4      986.16      838.08    101.48 o 
  -3   5   4      407.43      379.89      6.18 o 
  -2   5   4      755.16      884.87     11.98 o 
  -1   5   4       37.79       45.61      5.73 o 
   0   5   4       38.80       41.02      2.72 o 
   1   5   4       14.49       30.87      2.42 o 
   2   5   4        0.59        0.41      1.01 o 
   3   5   4      410.10      543.50      6.83 o 
   4   5   4       55.28       42.76      1.74 o 
   5   5   4        2.71        2.07      1.13 o 
   6   5   4       80.01       72.93      2.49 o 
   7   5   4      237.08      235.92      3.53 o 
   8   5   4       46.87       48.42      1.96 o 
   9   5   4        0.75        0.97      1.05 o 
  10   5   4        5.41        3.27      2.86 o 
  11   5   4        0.12        0.41      2.86 o 
 -10   6   4        0.05        0.98      1.13 o 
  -9   6   4        4.91        4.91      1.28 o 
  -8   6   4       57.43       62.70      2.85 o 
  -7   6   4      320.07      306.84      5.01 o 
  -6   6   4      148.32      133.53      5.32 o 
  -5   6   4      237.88      230.65      4.61 o 
  -4   6   4        7.24        8.41      2.04 o 
  -3   6   4       47.64       54.38      2.72 o 
  -2   6   4       30.85       34.14      3.27 o 
  -1   6   4       31.93       30.14      2.66 o 
   0   6   4       84.44       73.09      2.56 o 
   1   6   4       14.59       20.76      2.05 o 
   2   6   4       35.06       25.12      1.65 o 
   3   6   4       58.33       56.53      1.62 o 
   4   6   4      340.94      352.94      5.35 o 
   5   6   4       32.55       31.68      2.66 o 
   6   6   4        0.13       -0.35      1.44 o 
   7   6   4      252.80      219.61      2.74 o 
   8   6   4      112.64       96.78      1.98 o 
   9   6   4       44.37       44.83      1.10 o 
  10   6   4        3.18        1.38      1.05 o 
  11   6   4        0.22        0.82      2.46 o 
 -10   7   4        6.50        3.61      1.15 o 
  -9   7   4        0.23        0.97      1.57 o 
  -8   7   4       17.26       26.19      1.74 o 
  -7   7   4      190.86      190.01      4.60 o 
  -6   7   4       24.23       28.73      3.78 o 
  -5   7   4       59.81       61.28      3.61 o 
  -4   7   4      108.14       97.51      5.12 o 
  -3   7   4       14.19       11.93      2.04 o 
  -2   7   4       72.25       69.92      2.95 o 
  -1   7   4       69.14       62.50      4.91 o 
   0   7   4       38.77       37.09      2.26 o 
   1   7   4       54.82       50.99      2.93 o 
   2   7   4        9.08        8.36      1.38 o 
   3   7   4       23.75       20.22      1.66 o 
   4   7   4       58.72       46.23      2.26 o 
   5   7   4      120.88      126.00      2.74 o 
   6   7   4       52.84       44.67      1.94 o 
   7   7   4       55.17       55.78      1.65 o 
   8   7   4       27.31       27.43      1.29 o 
   9   7   4        8.34        7.22      1.28 o 
  10   7   4        5.28        7.37      1.64 o 
  -9   8   4        0.96        0.20      1.45 o 
  -8   8   4        6.11        4.71      1.55 o 
  -7   8   4       26.42       25.94      2.04 o 
  -6   8   4        0.83       -0.35      2.16 o 
  -5   8   4        0.57        0.45      2.79 o 
  -4   8   4        0.99        1.84      1.94 o 
  -3   8   4       25.28       22.47      2.69 o 
  -2   8   4      134.06      137.12      4.43 o 
  -1   8   4       72.75       66.38      3.93 o 
   0   8   4      412.42      388.83      6.64 o 
   1   8   4      115.06      108.01      3.44 o 
   2   8   4        1.90        2.25      2.03 o 
   3   8   4      459.37      484.39      8.59 o 
   4   8   4       48.04       43.27      2.45 o 
   5   8   4      112.09      109.23      3.68 o 
   6   8   4      105.15       90.27      2.26 o 
   7   8   4       15.81       11.57      1.57 o 
   8   8   4       51.98       49.99      2.28 o 
   9   8   4        3.77        2.54      1.01 o 
  10   8   4        0.42        0.30      1.13 o 
  -9   9   4        5.55        4.75      1.84 o 
  -8   9   4       14.96       16.08      1.74 o 
  -7   9   4        9.90        8.76      3.07 o 
  -6   9   4       26.70       31.92      2.35 o 
  -5   9   4       46.63       54.55      2.65 o 
  -4   9   4      211.13      195.69      4.42 o 
  -3   9   4       71.40       63.14      2.95 o 
  -2   9   4       65.03       59.91      3.89 o 
  -1   9   4        3.45        1.80      2.86 o 
   0   9   4      197.74      182.97      4.60 o 
   1   9   4     1256.02     1293.52     27.42 o 
   2   9   4      242.54      230.87      6.34 o 
   3   9   4       63.03       50.33      4.09 o 
   4   9   4       39.29       37.23      3.07 o 
   5   9   4       52.40       46.54      1.79 o 
   6   9   4       25.05       25.05      1.80 o 
   7   9   4        5.22        5.58      1.57 o 
   8   9   4        0.02        1.81      2.45 o 
   9   9   4        0.11        0.00      2.05 o 
  -8  10   4       26.20       27.48      3.48 o 
  -7  10   4        1.24        1.64      1.66 o 
  -6  10   4      259.32      236.91      5.11 o 
  -5  10   4        0.32        1.27      1.93 o 
  -4  10   4       26.57       22.97      2.67 o 
  -3  10   4       11.96       11.16      2.26 o 
  -2  10   4       28.42       20.96      2.56 o 
  -1  10   4       88.48       78.57      5.32 o 
   0  10   4        5.17        4.50      6.14 o 
   1  10   4       82.04       72.37      2.52 o 
   2  10   4      110.35      108.49      3.54 o 
   3  10   4       16.74       13.27      1.59 o 
   4  10   4       14.28       18.94      4.09 o 
   5  10   4       22.43       23.58      6.75 o 
   6  10   4        0.15        0.92      1.62 o 
   7  10   4       10.19       12.99      3.48 o 
   8  10   4        0.98       -0.20      2.60 o 
   9  10   4       39.19       35.68      2.03 o 
  -7  11   4       12.77       11.87      6.96 o 
  -6  11   4        0.15        0.00      5.32 o 
  -5  11   4       73.91       63.43      4.91 o 
  -4  11   4        0.94       -0.41      5.73 o 
  -3  11   4       33.63       24.96      7.78 o 
  -2  11   4        0.62        1.64      3.27 o 
  -1  11   4       33.32       31.10      4.50 o 
   0  11   4      102.88      106.40     10.23 o 
   1  11   4       49.04       62.33      4.71 o 
   2  11   4        5.41        6.14      2.04 o 
   3  11   4       53.51       51.48     10.64 o 
   4  11   4        2.00        1.41      1.43 o 
   5  11   4        0.37       -0.79      1.25 o 
   6  11   4       11.89       12.56      3.27 o 
   7  11   4        2.42        2.46      2.20 o 
   8  11   4        1.14        1.40      2.16 o 
  -6  12   4       17.58       13.91      4.09 o 
  -5  12   4        0.05        0.41      3.27 o 
  -4  12   4        1.95       -1.23      3.27 o 
  -3  12   4        0.39       -1.64      6.14 o 
  -2  12   4       17.01       13.50      4.09 o 
  -1  12   4      121.47      121.54      6.96 o 
   0  12   4      162.68      152.23      7.78 o 
   1  12   4       15.64       15.12      3.27 o 
   2  12   4        4.36        4.03      3.89 o 
   3  12   4       24.47       19.52      3.89 o 
   4  12   4        8.40        1.79      3.16 o 
   5  12   4        2.90        3.80      2.45 o 
   6  12   4        1.13        2.10      2.16 o 
   7  12   4        0.48       -0.24      2.47 o 
  -5  13   4        5.34        6.14      3.68 o 
  -4  13   4        2.39        0.41      3.27 o 
  -3  13   4        0.34        0.00      5.73 o 
  -2  13   4        0.10        0.41      3.68 o 
  -1  13   4       80.07       76.11      6.96 o 
   0  13   4       77.38       93.16      2.65 o 
   1  13   4       28.96       45.42      9.82 o 
   2  13   4        0.00        1.23      3.68 o 
   3  13   4       48.45       52.38      5.32 o 
   4  13   4       69.59       76.37      5.21 o 
   5  13   4       11.79        7.83      5.12 o 
  -3  14   4        6.34        6.55      7.78 o 
  -2  14   4        0.40       -0.82      4.09 o 
  -1  14   4        3.74        5.32      8.59 o 
   0  14   4       53.80       58.52      6.55 o 
   1  14   4        3.01        1.23      7.78 o 
   2  14   4       12.88       12.28      4.91 o 
   3  14   4       10.81       14.32      4.09 o 
  -2 -12   5        2.15        2.46      2.85 o 
  -1 -12   5       26.60       26.93      3.73 o 
   0 -12   5        2.58        3.02      2.74 o 
   1 -12   5        3.05        3.13      2.45 o 
   2 -12   5       10.94       15.64      4.09 o 
  -5 -11   5        8.83        7.37      9.41 o 
  -4 -11   5        1.82       -1.23      4.50 o 
  -3 -11   5        0.18       -0.82      7.78 o 
  -2 -11   5        4.73        0.41      4.09 o 
  -1 -11   5        2.81       -1.64      3.68 o 
   0 -11   5        1.09       -2.46      3.68 o 
   1 -11   5        3.70        2.18      2.93 o 
   2 -11   5       41.33       35.27      7.98 o 
   3 -11   5        9.99        7.74      3.73 o 
   4 -11   5       10.47        7.55      1.86 o 
   5 -11   5        0.00       -2.04      2.04 o 
  -6 -10   5        4.64        0.82      4.09 o 
  -5 -10   5        4.94        3.27      8.18 o 
  -4 -10   5       11.58        6.55      4.50 o 
  -3 -10   5        1.18       -1.64      7.37 o 
  -2 -10   5        2.96        2.05      4.09 o 
  -1 -10   5       14.22       11.05      4.50 o 
   0 -10   5        4.75        5.32      3.68 o 
   1 -10   5        1.20        1.23      6.14 o 
   2 -10   5       18.18       17.90      2.93 o 
   3 -10   5        0.58        0.79      1.86 o 
   4 -10   5        0.98        1.68      1.25 o 
   5 -10   5        6.52        9.71      2.96 o 
   6 -10   5        1.83        1.78      1.30 o 
  -7  -9   5        5.13        3.68      4.50 o 
  -6  -9   5       27.48       39.28      5.73 o 
  -5  -9   5        6.59       10.64      8.59 o 
  -4  -9   5       83.21      111.72      6.96 o 
  -3  -9   5       13.63       11.05      4.50 o 
  -2  -9   5        3.80        0.00      3.27 o 
  -1  -9   5       85.92       83.48      6.14 o 
   0  -9   5       36.43       38.47      4.91 o 
   1  -9   5       43.68       59.75      8.59 o 
   2  -9   5        5.22        8.18      6.14 o 
   3  -9   5       10.38        9.78      2.11 o 
   4  -9   5        2.13        2.88      0.97 o 
   5  -9   5       11.96       11.97      1.42 o 
   6  -9   5        1.73        0.09      0.93 o 
   7  -9   5       12.98       10.46      1.70 o 
  -8  -8   5       37.76       38.88      5.32 o 
  -7  -8   5       67.05       61.38      5.73 o 
  -6  -8   5      129.55      121.54     12.28 o 
  -5  -8   5        0.04       -0.41      3.68 o 
  -4  -8   5       51.81       45.01      5.73 o 
  -3  -8   5       13.19       18.01      4.91 o 
  -2  -8   5        0.88        2.46      6.96 o 
  -1  -8   5      160.94      170.23      7.78 o 
   0  -8   5      106.14      102.30      6.14 o 
   1  -8   5       40.71       42.56      4.50 o 
   2  -8   5        2.81       -0.41      4.91 o 
   3  -8   5        1.12        0.61      1.74 o 
   4  -8   5        1.63        0.10      0.99 o 
   5  -8   5        6.10        7.62      2.18 o 
   6  -8   5        0.02       -0.72      1.00 o 
   7  -8   5        0.31       -0.38      1.08 o 
   8  -8   5        2.68        5.73      2.46 o 
  -9  -7   5       31.28       40.92      5.32 o 
  -8  -7   5        7.08        3.62      1.16 o 
  -7  -7   5       10.00       10.42      1.60 o 
  -6  -7   5       31.98       22.20      6.14 o 
  -5  -7   5       60.46       48.95      7.58 o 
  -4  -7   5        8.89        6.00      1.10 o 
  -3  -7   5       69.99       61.01     14.32 o 
  -2  -7   5       84.29       85.53      6.14 o 
  -1  -7   5       52.14       47.88      5.32 o 
   0  -7   5      125.66      126.45      6.96 o 
   1  -7   5     1348.04     1449.43     32.74 o 
   2  -7   5        6.25        2.05      2.86 o 
   3  -7   5        2.74        2.62      1.36 o 
   4  -7   5       24.71       29.31      1.45 o 
   5  -7   5       72.06       74.63      1.82 o 
   6  -7   5       53.51       49.85      3.17 o 
   7  -7   5        3.86        5.09      1.30 o 
   8  -7   5        3.29        6.55      2.86 o 
   9  -7   5        8.33       11.87      6.14 o 
  -9  -6   5        3.28        2.05      1.20 o 
  -8  -6   5        0.11        0.69      1.07 o 
  -7  -6   5        1.97        0.17      1.30 o 
  -6  -6   5        4.91        2.86      2.60 o 
  -5  -6   5       13.94       13.50      5.50 o 
  -4  -6   5      162.45      160.66     10.23 o 
  -3  -6   5      139.06      107.16     19.49 o 
  -2  -6   5      113.00      113.18      9.20 o 
  -1  -6   5      404.21      393.86     18.01 o 
   0  -6   5      213.60      190.22     10.91 o 
   1  -6   5      151.33      131.87      7.57 o 
   2  -6   5      101.83       97.05      3.07 o 
   3  -6   5       36.30       29.33      3.33 o 
   4  -6   5       82.05       82.81      4.19 o 
   5  -6   5       12.08       15.61      3.07 o 
   6  -6   5       49.90       49.46      2.01 o 
   7  -6   5        0.03        0.27      0.91 o 
   8  -6   5       43.68       45.42      6.55 o 
 -10  -5   5        0.91        1.25      2.32 o 
  -9  -5   5        6.32        8.23      1.33 o 
  -8  -5   5       73.78       70.95      6.33 o 
  -7  -5   5        2.23        1.08      2.60 o 
  -6  -5   5        1.62        1.90      2.45 o 
  -5  -5   5       71.64       78.44      6.55 o 
  -4  -5   5      293.10      301.02     12.28 o 
  -3  -5   5       14.47       11.81      3.90 o 
  -2  -5   5        0.34        2.51      1.34 o 
  -1  -5   5      180.96      197.91      4.02 o 
   0  -5   5       22.17       23.32      1.14 o 
   1  -5   5      117.30      110.34      2.34 o 
   2  -5   5       73.31       66.81      2.04 o 
   3  -5   5       38.99       40.61      2.63 o 
   4  -5   5       80.70       83.44      6.34 o 
   5  -5   5      547.02      538.92      6.27 o 
   6  -5   5      126.31      121.69      3.44 o 
   7  -5   5       18.73       13.85      1.52 o 
   8  -5   5        0.00       -0.41      2.46 o 
   9  -5   5        1.21        1.23      2.86 o 
 -10  -4   5        0.33       -0.15      1.17 o 
  -9  -4   5        3.70        3.24      1.26 o 
  -8  -4   5        5.52        4.44      2.79 o 
  -7  -4   5      170.28      166.20      6.34 o 
  -6  -4   5        4.46        3.03      2.96 o 
  -5  -4   5        5.05        4.75      3.47 o 
  -4  -4   5      106.90      102.01      4.31 o 
  -3  -4   5        7.20        7.37      2.74 o 
  -2  -4   5      293.10      293.06      6.22 o 
  -1  -4   5      233.36      228.39      4.33 o 
   0  -4   5      172.24      169.35      3.49 o 
   1  -4   5       76.41       83.13      2.17 o 
   2  -4   5      669.00      681.41      6.64 o 
   3  -4   5        5.41        4.64      1.18 o 
   4  -4   5       43.89       51.01      2.37 o 
   5  -4   5       67.53       69.82      2.74 o 
   6  -4   5       40.16       38.29      1.10 o 
   7  -4   5        3.38        3.16      0.99 o 
   8  -4   5       10.33       11.05      3.27 o 
   9  -4   5        8.94        9.41      3.68 o 
  10  -4   5       18.50       23.33      4.09 o 
 -10  -3   5       61.22       60.14      2.51 o 
  -9  -3   5       52.59       49.51      2.65 o 
  -8  -3   5       19.73       17.24      3.10 o 
  -7  -3   5        4.24        4.37      2.26 o 
  -6  -3   5       21.38       14.19      5.11 o 
  -5  -3   5       35.22       35.93      3.89 o 
  -4  -3   5       53.64       64.75      3.73 o 
  -3  -3   5       39.80       47.20      3.32 o 
  -2  -3   5       67.27       70.47      3.44 o 
  -1  -3   5      162.60      182.36      4.48 o 
   0  -3   5      758.67      841.97      9.23 o 
   1  -3   5     2064.84     2334.47     36.05 o 
   2  -3   5      102.74      147.71      2.64 o 
   3  -3   5       29.31       28.35      1.41 o 
   4  -3   5      188.70      194.72      3.87 o 
   5  -3   5        3.38        2.32      1.42 o 
   6  -3   5        0.01        0.93      0.66 o 
   7  -3   5       99.96       95.35      8.59 o 
   8  -3   5       65.44       75.30      4.91 o 
   9  -3   5        4.12        4.50      3.68 o 
  10  -3   5        1.65       -0.41      3.27 o 
  11  -3   5        5.36        6.14      7.37 o 
 -11  -2   5       48.52       50.79      2.90 o 
 -10  -2   5        3.29        2.18      1.66 o 
  -9  -2   5        0.92       -0.04      1.57 o 
  -8  -2   5      168.56      144.60      4.91 o 
  -7  -2   5       88.40       83.24      3.44 o 
  -6  -2   5      107.58       96.49      4.46 o 
  -5  -2   5      369.48      388.99      7.46 o 
  -4  -2   5      402.96      446.63     11.77 o 
  -3  -2   5        0.13        0.44      2.16 o 
  -2  -2   5      185.46      230.79      6.00 o 
  -1  -2   5       94.21      106.84      3.68 o 
   0  -2   5      200.95      193.88      3.07 o 
   1  -2   5        0.83        1.93      1.23 o 
   2  -2   5     1547.63     1598.20     16.13 o 
   3  -2   5      717.33      746.62     10.75 o 
   4  -2   5       14.29       17.12      1.63 o 
   5  -2   5       30.47       33.61      2.21 o 
   6  -2   5      234.41      243.71      5.06 o 
   7  -2   5       80.42       91.66      8.59 o 
   8  -2   5       43.22       37.24      4.09 o 
   9  -2   5       21.28       29.87      4.09 o 
  10  -2   5        2.22        1.23      3.27 o 
  11  -2   5        0.32        0.82      6.96 o 
 -11  -1   5        4.59        3.82      1.41 o 
 -10  -1   5       68.57       66.54      5.52 o 
  -9  -1   5        1.13        1.98      1.66 o 
  -8  -1   5      275.45      264.87      6.55 o 
  -7  -1   5       76.88       80.53      5.36 o 
  -6  -1   5      131.33      129.26      4.71 o 
  -5  -1   5      255.50      256.47      6.96 o 
  -4  -1   5      315.12      308.20      6.18 o 
  -3  -1   5      111.76       92.60      6.18 o 
  -2  -1   5       35.26       35.30      2.74 o 
  -1  -1   5      229.64      236.51      7.57 o 
   0  -1   5      324.89      340.20      5.64 o 
   1  -1   5       28.97       26.08      2.87 o 
   2  -1   5       88.87      103.74      2.04 o 
   3  -1   5      544.74      609.08      5.91 o 
   4  -1   5      144.70      143.82      3.13 o 
   5  -1   5      144.20      129.72      4.25 o 
   6  -1   5       93.71       88.02      3.32 o 
   7  -1   5       69.68       70.38      4.91 o 
   8  -1   5      154.40      175.14     11.05 o 
   9  -1   5       28.04       22.92      7.78 o 
  10  -1   5       11.65        8.07      5.06 o 
  11  -1   5        0.05       -0.82      6.96 o 
 -11   0   5       40.91       50.87      2.04 o 
 -10   0   5        1.27        1.88      1.36 o 
  -9   0   5        4.10        4.04      1.89 o 
  -8   0   5        8.87        6.66      2.28 o 
  -7   0   5     1840.22     1788.79     26.42 o 
  -6   0   5       97.55      109.41      4.99 o 
  -5   0   5       34.36       29.61      2.95 o 
  -4   0   5      256.78      262.02      6.74 o 
  -3   0   5      726.13      722.17     12.09 o 
  -2   0   5      349.04      389.35      6.64 o 
  -1   0   5      241.41      245.34      4.77 o 
   0   0   5      261.36      258.94      5.68 o 
   1   0   5       45.93       35.20      2.47 o 
   2   0   5      304.94      308.73      3.77 o 
   3   0   5     1371.86     1406.17     13.39 o 
   4   0   5      210.76      168.11      1.97 o 
   5   0   5        1.73        2.36      0.66 o 
   6   0   5        6.39        4.58      2.16 o 
   7   0   5      161.39      183.88      4.77 o 
   8   0   5        7.88        8.59      4.09 o 
   9   0   5        4.50        2.05      3.68 o 
  10   0   5       59.93       53.61      5.32 o 
  11   0   5       12.43       18.01      4.50 o 
 -11   1   5       75.32       88.18      2.89 o 
 -10   1   5       20.75       24.94      2.23 o 
  -9   1   5       40.84       45.32      2.26 o 
  -8   1   5        0.00        0.78      1.57 o 
  -7   1   5        0.47        1.10      2.62 o 
  -6   1   5      114.86      118.00      4.02 o 
  -5   1   5      334.32      325.79     10.23 o 
  -4   1   5       32.58       25.30      2.85 o 
  -3   1   5       91.59       67.56      3.32 o 
  -2   1   5     2756.42     3010.93     43.83 o 
  -1   1   5      267.74      230.23      6.96 o 
   0   1   5      255.76      244.52      4.77 o 
   1   1   5      142.20      146.90      7.52 o 
   2   1   5     2514.25     2522.01     28.80 o 
   3   1   5       15.36       21.00      1.46 o 
   4   1   5      254.49      243.39      3.22 o 
   5   1   5      244.90      237.67      3.90 o 
   6   1   5       13.98       17.24      3.10 o 
   7   1   5       87.45       77.65      4.83 o 
   8   1   5      830.29      863.85     19.64 o 
   9   1   5        1.25        2.46      3.27 o 
  10   1   5      157.46      140.36      6.96 o 
  11   1   5        7.74        6.96      4.09 o 
 -11   2   5        0.27       -1.28      1.28 o 
 -10   2   5       42.75       56.65      2.16 o 
  -9   2   5       30.28       27.37      2.42 o 
  -8   2   5       19.85       22.17      7.98 o 
  -7   2   5     1739.59     1658.66     21.66 o 
  -6   2   5      242.17      230.06      8.50 o 
  -5   2   5      117.95      111.77      5.21 o 
  -4   2   5      831.77      795.70     13.36 o 
  -3   2   5      151.16      154.30      4.34 o 
  -2   2   5     1487.59     1718.05     23.87 o 
  -1   2   5       76.76       75.08      4.26 o 
   0   2   5       17.36       22.20      3.07 o 
   1   2   5      195.06      214.57      4.19 o 
   2   2   5      254.87      224.32      4.55 o 
   3   2   5     3575.84     4274.17    113.80 o 
   4   2   5      168.41      195.31      2.48 o 
   5   2   5       66.73       62.59      1.95 o 
   6   2   5      340.51      330.71     10.72 o 
   7   2   5      208.27      199.08      5.18 o 
   8   2   5      400.99      411.55      9.16 o 
   9   2   5       34.15       33.56      4.50 o 
  10   2   5       10.86       10.23      3.68 o 
  11   2   5       12.49       19.23      8.18 o 
 -11   3   5       30.22       38.33      2.11 o 
 -10   3   5      167.83      160.84      3.47 o 
  -9   3   5       49.91       39.92      3.27 o 
  -8   3   5       19.65       14.68      1.86 o 
  -7   3   5      785.89      809.92     11.72 o 
  -6   3   5      680.66      635.25      9.98 o 
  -5   3   5       59.32       60.26      3.48 o 
  -4   3   5        5.81       10.03      2.60 o 
  -3   3   5        3.52        2.02      2.16 o 
  -2   3   5      350.44      343.05      6.22 o 
  -1   3   5      180.49      204.30      4.60 o 
   0   3   5      958.96     1025.53     20.67 o 
   1   3   5      237.81      267.65     15.14 o 
   2   3   5        0.83        6.90      1.32 o 
   3   3   5      702.47      738.08      8.75 o 
   4   3   5      624.41      684.87      6.69 o 
   5   3   5       48.91       51.91      1.53 o 
   6   3   5       44.49       43.43      2.25 o 
   7   3   5      577.63      522.82     16.35 o 
   8   3   5      235.59      236.69      4.28 o 
   9   3   5       42.28       36.01      4.50 o 
  10   3   5       23.22       30.69      4.09 o 
  11   3   5       19.89       25.78      4.50 o 
 -11   4   5       11.07       12.28      1.64 o 
 -10   4   5        0.44       -0.12      1.13 o 
  -9   4   5       12.16       14.98      1.57 o 
  -8   4   5      233.51      209.06      4.02 o 
  -7   4   5        6.39        7.33      1.86 o 
  -6   4   5     1324.95     1354.93     21.24 o 
  -5   4   5      267.65      249.68      5.59 o 
  -4   4   5       35.80       37.01      3.41 o 
  -3   4   5       65.89       64.80      3.75 o 
  -2   4   5       14.00        7.20      2.65 o 
  -1   4   5      793.04      804.36     12.41 o 
   0   4   5      852.69      885.64     24.55 o 
   1   4   5        3.09        2.05      2.46 o 
   2   4   5      661.81      845.30      9.59 o 
   3   4   5      923.79      972.44     10.23 o 
   4   4   5       26.98       36.20      1.38 o 
   5   4   5      393.37      377.17      4.33 o 
   6   4   5       50.26       53.21      2.20 o 
   7   4   5      670.47      649.00     10.58 o 
   8   4   5      268.38      260.67     10.63 o 
   9   4   5      331.18      320.67     13.30 o 
  10   4   5        2.71        2.46      3.27 o 
  11   4   5        5.13        4.09      3.68 o 
 -10   5   5       25.64       28.69      2.59 o 
  -9   5   5       23.52       23.08      4.09 o 
  -8   5   5        0.90        0.98      1.36 o 
  -7   5   5       54.46       53.01      2.65 o 
  -6   5   5     1911.28     1937.23     32.02 o 
  -5   5   5     1360.27     1311.34     26.39 o 
  -4   5   5      146.14      135.19      5.30 o 
  -3   5   5        0.71        0.65      2.04 o 
  -2   5   5      257.51      278.20      5.30 o 
  -1   5   5      582.31      462.44     56.68 o 
   0   5   5      877.48      873.82     11.85 o 
   1   5   5      195.26      214.08      6.34 o 
   2   5   5      151.21      179.39      3.17 o 
   3   5   5       14.76       16.18      1.57 o 
   4   5   5      123.36      116.44      2.38 o 
   5   5   5       14.79       20.03      2.32 o 
   6   5   5       89.95       78.91      2.89 o 
   7   5   5       55.59       51.18      1.28 o 
   8   5   5       20.96       21.98      2.01 o 
   9   5   5        0.13        0.73      0.93 o 
  10   5   5       21.82       19.23      3.68 o 
  11   5   5       15.90       13.50      3.68 o 
 -10   6   5        8.06       13.89      3.89 o 
  -9   6   5        0.42        7.37      3.07 o 
  -8   6   5       57.02       60.33      4.09 o 
  -7   6   5        5.47        2.36      1.91 o 
  -6   6   5       63.55       72.08      3.27 o 
  -5   6   5       18.56       25.68      2.72 o 
  -4   6   5      142.50      148.55      4.01 o 
  -3   6   5      295.24      270.62      5.59 o 
  -2   6   5      102.63      107.89      4.72 o 
  -1   6   5        6.51        6.08      2.05 o 
   0   6   5       10.59       13.45      2.30 o 
   1   6   5        0.26        1.15      2.04 o 
   2   6   5      107.05      108.69      3.63 o 
   3   6   5       87.90       89.26      2.10 o 
   4   6   5       35.19       37.48      1.76 o 
   5   6   5      259.70      290.17      5.59 o 
   6   6   5       29.49       25.50      2.39 o 
   7   6   5        2.33        1.83      0.99 o 
   8   6   5        8.31       10.16      1.16 o 
   9   6   5       38.99       35.39      2.36 o 
  10   6   5        0.01       -1.23      4.91 o 
  11   6   5        0.01       -1.64      5.73 o 
 -10   7   5       24.31       20.11      2.46 o 
  -9   7   5        2.29       -0.51      1.66 o 
  -8   7   5      120.05      116.29      2.95 o 
  -7   7   5       99.06       94.83      4.77 o 
  -6   7   5       12.29       14.80      3.78 o 
  -5   7   5        0.33       -0.41      1.74 o 
  -4   7   5      112.17      111.61      4.77 o 
  -3   7   5      170.03      150.73      5.32 o 
  -2   7   5      233.37      242.65      5.11 o 
  -1   7   5       13.30       12.60      2.67 o 
   0   7   5       62.76       54.06      2.85 o 
   1   7   5      505.21      480.93      7.34 o 
   2   7   5        1.28        1.69      1.71 o 
   3   7   5      376.93      355.25      5.11 o 
   4   7   5       74.90       71.24      2.45 o 
   5   7   5       12.78       13.91      1.74 o 
   6   7   5       50.19       49.23      2.47 o 
   7   7   5        5.34        6.46      1.63 o 
   8   7   5        3.57        4.75      1.24 o 
   9   7   5      123.26      120.18      2.65 o 
  10   7   5       10.79       13.85      1.23 o 
  -9   8   5        5.45        5.73      2.72 o 
  -8   8   5       15.50       18.08      1.96 o 
  -7   8   5        0.01       -0.33      1.42 o 
  -6   8   5        3.58        6.45      3.47 o 
  -5   8   5      162.43      141.23      6.20 o 
  -4   8   5       14.77        8.87      4.15 o 
  -3   8   5      210.70      190.42      7.57 o 
  -2   8   5       11.76        8.52      2.35 o 
  -1   8   5        0.39       -0.09      2.56 o 
   0   8   5       86.85       84.42      4.30 o 
   1   8   5       89.07       90.84      4.71 o 
   2   8   5       29.86       32.61      2.35 o 
   3   8   5       55.70       53.86      3.68 o 
   4   8   5        2.44        3.66      1.54 o 
   5   8   5       63.01       54.57      4.91 o 
   6   8   5      351.85      316.79     47.88 o 
   7   8   5       30.02       24.17      1.60 o 
   8   8   5       67.14       61.62      2.42 o 
   9   8   5       43.66       40.29      1.60 o 
  10   8   5        0.70        1.15      0.82 o 
  -9   9   5       22.25       30.08      7.16 o 
  -8   9   5        3.66        4.32      4.09 o 
  -7   9   5       93.28      103.34      9.62 o 
  -6   9   5        1.42        2.95      2.04 o 
  -5   9   5       83.02       73.24      3.03 o 
  -4   9   5       12.58       11.05      2.35 o 
  -3   9   5       41.95       37.03      2.95 o 
  -2   9   5        0.65        0.58      1.96 o 
  -1   9   5      164.53      165.98     12.89 o 
   0   9   5       32.52       33.93      6.34 o 
   1   9   5      118.36      127.32      4.19 o 
   2   9   5      329.26      307.41      4.57 o 
   3   9   5      293.57      264.13     11.25 o 
   4   9   5      137.71      135.37      4.83 o 
   5   9   5       22.90       22.33      2.45 o 
   6   9   5        0.45        0.59      1.28 o 
   7   9   5        0.04       -0.30      1.42 o 
   8   9   5        1.90        2.63      1.79 o 
   9   9   5        0.03       -0.61      1.16 o 
  -8  10   5        9.77       12.94      2.04 o 
  -7  10   5        4.09       12.95      3.07 o 
  -6  10   5        0.09        1.64      1.94 o 
  -5  10   5        2.41        1.72      2.17 o 
  -4  10   5       54.53       53.14      3.41 o 
  -3  10   5      220.37      198.85      5.01 o 
  -2  10   5      161.96      175.21      4.72 o 
  -1  10   5      588.28      584.70     11.30 o 
   0  10   5      221.34      212.66      5.30 o 
   1  10   5      138.11      134.22      6.55 o 
   2  10   5      410.24      412.63      6.58 o 
   3  10   5        5.64        2.27      2.25 o 
   4  10   5        0.77       -0.27      1.10 o 
   5  10   5        3.39        4.80      1.42 o 
   6  10   5       13.34        7.55      1.65 o 
   7  10   5        7.73        8.21      1.47 o 
   8  10   5       11.96       13.37      5.32 o 
   9  10   5        0.11        1.64      1.64 o 
  -7  11   5       55.30       53.13      5.93 o 
  -6  11   5        4.47       -0.99      1.96 o 
  -5  11   5      180.65      177.51      4.72 o 
  -4  11   5       38.10       33.44      2.85 o 
  -3  11   5      191.07      156.05      5.45 o 
  -2  11   5       19.90       16.60      2.65 o 
  -1  11   5      342.57      318.48      6.76 o 
   0  11   5      500.20      466.09     18.82 o 
   1  11   5        0.62        0.95      1.46 o 
   2  11   5        0.15       -0.70      1.96 o 
   3  11   5        5.98        6.21      2.30 o 
   4  11   5        1.56        1.19      1.66 o 
   5  11   5       26.73       26.97      2.26 o 
   6  11   5       50.89       54.36      1.67 o 
   7  11   5        3.62        2.49      1.86 o 
   8  11   5       32.59       27.15      3.68 o 
  -6  12   5       30.84       27.42      4.91 o 
  -5  12   5       71.72       79.80      6.14 o 
  -4  12   5       48.08       47.47      5.32 o 
  -3  12   5        7.45        9.00      4.09 o 
  -2  12   5        0.89        2.46      3.68 o 
  -1  12   5       17.98       15.55      4.50 o 
   0  12   5       56.82       48.70     10.23 o 
   1  12   5        1.01        1.67      1.50 o 
   2  12   5        0.13       -0.93      1.15 o 
   3  12   5       55.00       55.04      7.37 o 
   4  12   5        2.87        1.38      1.58 o 
   5  12   5        1.45       -0.07      1.37 o 
   6  12   5        1.48        1.25      2.66 o 
   7  12   5        0.46        1.62      2.52 o 
  -5  13   5       10.07        9.82      4.50 o 
  -4  13   5       10.64        6.96      4.09 o 
  -3  13   5        4.39        5.32      4.09 o 
  -2  13   5       18.71       28.64      5.32 o 
  -1  13   5       41.28       36.42      5.32 o 
   0  13   5        1.30        0.08      1.64 o 
   1  13   5      118.25      104.24      2.65 o 
   2  13   5        4.17        4.50      4.09 o 
   3  13   5       14.90       11.46      4.50 o 
   4  13   5        0.46        2.05      6.96 o 
   5  13   5        0.05        0.56      3.16 o 
  -2  14   5        0.41        0.82      4.09 o 
  -1  14   5        4.66        6.14      4.91 o 
   0  14   5       10.68        4.91      4.91 o 
   1  14   5        3.35        2.86      4.50 o 
   2  14   5        0.71       -3.27      4.09 o 
   3  14   5        6.18        5.32      4.50 o 
  -3 -11   6        0.02        0.82      8.18 o 
  -2 -11   6        0.15       -0.82      4.09 o 
  -1 -11   6        3.40        2.46      4.09 o 
   0 -11   6       11.08       10.23      4.50 o 
   1 -11   6       11.97       10.23      7.78 o 
   2 -11   6        0.13       -2.40      2.60 o 
   3 -11   6        2.56        3.96      2.56 o 
   4 -11   6        3.92        4.75      1.86 o 
  -5 -10   6        9.35       10.64      5.32 o 
  -4 -10   6        9.13        6.14      4.91 o 
  -3 -10   6        1.41        5.32      8.59 o 
  -2 -10   6        1.64        4.09      4.09 o 
  -1 -10   6        3.31        7.37      4.09 o 
   0 -10   6       10.04        7.37      4.09 o 
   1 -10   6       98.12       84.30     10.23 o 
   2 -10   6        0.59       -1.23      5.73 o 
   3 -10   6        1.65       -0.36      1.89 o 
   4 -10   6        0.99        1.23      1.57 o 
   5 -10   6       31.12       29.28      1.40 o 
  -6  -9   6        3.75        8.18      4.91 o 
  -5  -9   6        0.50       -3.27      8.18 o 
  -4  -9   6       17.60       20.87      5.32 o 
  -3  -9   6        3.61        3.68      7.78 o 
  -2  -9   6        8.57        6.14      4.09 o 
  -1  -9   6       28.33       38.06      5.32 o 
   0  -9   6        9.17        9.41      4.09 o 
   1  -9   6       65.51       65.88      5.32 o 
   2  -9   6       52.37       61.38      7.78 o 
   3  -9   6        1.86        2.46      2.46 o 
   4  -9   6        1.93        2.80      1.28 o 
   5  -9   6       16.85       20.33      2.67 o 
   6  -9   6        0.51       -0.52      0.93 o 
   7  -9   6        0.06       -2.05      2.05 o 
  -7  -8   6        0.52       -0.41      4.09 o 
  -6  -8   6       41.81       37.24      5.73 o 
  -5  -8   6       50.40       55.24      6.14 o 
  -4  -8   6        0.19        0.41      3.68 o 
  -3  -8   6       66.92       79.80      6.55 o 
  -2  -8   6       15.12       13.91      8.59 o 
  -1  -8   6        5.10        5.73      4.09 o 
   0  -8   6       55.29       60.15      5.32 o 
   1  -8   6        0.42        2.05      3.27 o 
   2  -8   6        9.79        4.50      3.27 o 
   3  -8   6       12.80       14.73      2.86 o 
   4  -8   6        0.82        1.21      1.17 o 
   5  -8   6       17.49       13.62      2.25 o 
   6  -8   6       23.35       21.30      1.93 o 
   7  -8   6        4.82        2.86      4.09 o 
   8  -8   6        2.11        2.86      2.46 o 
  -8  -7   6        1.13        4.09      4.09 o 
  -7  -7   6        5.69        7.63      1.44 o 
  -6  -7   6       73.79       52.48      9.23 o 
  -5  -7   6       56.26       70.25      4.34 o 
  -4  -7   6        0.62        0.04      1.65 o 
  -3  -7   6        1.84        1.08      0.81 o 
  -2  -7   6       10.84        7.98      2.75 o 
  -1  -7   6       20.99       17.38      3.52 o 
   0  -7   6        0.83        1.04      1.15 o 
   1  -7   6      336.59      284.17     27.01 o 
   2  -7   6       48.23       56.47      4.50 o 
   3  -7   6       53.48       31.47     21.48 o 
   4  -7   6        1.04        1.13      1.50 o 
   5  -7   6        1.53        1.15      0.95 o 
   6  -7   6       47.21       49.62      1.51 o 
   7  -7   6       21.88       18.52      1.17 o 
   8  -7   6        8.95       11.46      3.27 o 
  -9  -6   6        2.96        2.16      1.73 o 
  -8  -6   6        0.84        2.64      1.57 o 
  -7  -6   6        5.62        9.22      3.33 o 
  -6  -6   6        0.03       -1.92      3.47 o 
  -5  -6   6       14.05       18.49      4.03 o 
  -4  -6   6       37.02       39.60      4.09 o 
  -3  -6   6        1.76        2.71      1.31 o 
  -2  -6   6        7.25        6.12      1.26 o 
  -1  -6   6       47.51       33.52      3.19 o 
   0  -6   6      476.46      506.99     15.15 o 
   1  -6   6     1063.98     1129.55     55.05 o 
   2  -6   6      218.52      224.88     10.43 o 
   3  -6   6       13.93       15.15      1.17 o 
   4  -6   6       46.13       53.69      2.16 o 
   5  -6   6       38.84       44.76      2.56 o 
   6  -6   6        7.55        8.76      1.38 o 
   7  -6   6       20.20       18.66      0.67 o 
   8  -6   6        6.40        4.50      5.32 o 
   9  -6   6        5.47        5.73      6.14 o 
  -9  -5   6        0.62       -0.71      1.17 o 
  -8  -5   6        2.63        3.03      2.45 o 
  -7  -5   6        1.16        3.30      3.07 o 
  -6  -5   6       84.23      107.31      7.63 o 
  -5  -5   6       44.99       47.33      4.09 o 
  -4  -5   6       38.50       48.56      9.62 o 
  -3  -5   6        0.35        0.62      2.74 o 
  -2  -5   6       49.47       46.54      2.51 o 
  -1  -5   6        0.71        1.12      1.10 o 
   0  -5   6        2.55        2.17      1.15 o 
   1  -5   6      133.70      127.79      3.69 o 
   2  -5   6        1.60       -0.86      1.48 o 
   3  -5   6       62.39       63.28      2.05 o 
   4  -5   6        0.00        0.06      1.10 o 
   5  -5   6        1.83        4.50      2.66 o 
   6  -5   6        0.02        0.41      0.66 o 
   7  -5   6        2.15        2.07      0.48 o 
   8  -5   6        0.48       -4.91      5.73 o 
   9  -5   6        1.23        3.27      3.27 o 
  10  -5   6        1.19       -1.23      3.68 o 
 -10  -4   6        0.20        1.82      1.40 o 
  -9  -4   6       20.11       26.16      3.89 o 
  -8  -4   6       56.97       66.39      4.06 o 
  -7  -4   6        0.68        2.19      2.45 o 
  -6  -4   6        1.71       -0.41      3.10 o 
  -5  -4   6       49.49       62.38      4.09 o 
  -4  -4   6      366.09      374.62      8.09 o 
  -3  -4   6        0.71        1.98      2.74 o 
  -2  -4   6        0.12       -0.43      2.45 o 
  -1  -4   6       25.15       21.85      1.71 o 
   0  -4   6       68.94       82.80      2.31 o 
   1  -4   6        0.08       -1.21      1.72 o 
   2  -4   6      220.54      230.13      3.91 o 
   3  -4   6      223.72      222.07      3.87 o 
   4  -4   6       10.75       11.04      1.50 o 
   5  -4   6       33.46       41.42      1.87 o 
   6  -4   6      145.13      135.29      7.56 o 
   7  -4   6        0.36        0.75      0.50 o 
   8  -4   6        6.81        6.55      3.27 o 
   9  -4   6       49.90       53.61      4.91 o 
  10  -4   6        2.24        2.86      3.68 o 
 -10  -3   6       48.31       44.74      3.63 o 
  -9  -3   6       11.54       14.29      2.35 o 
  -8  -3   6       27.32       24.72      3.36 o 
  -7  -3   6      115.54      108.63      4.13 o 
  -6  -3   6       86.98       82.67      4.50 o 
  -5  -3   6        0.77        3.10      3.04 o 
  -4  -3   6        1.26        1.32      2.56 o 
  -3  -3   6      169.50      175.54      6.74 o 
  -2  -3   6      304.48      325.18      8.40 o 
  -1  -3   6       48.04       45.34      3.74 o 
   0  -3   6      306.47      317.14      5.02 o 
   1  -3   6       73.01       79.23      2.27 o 
   2  -3   6       89.28      108.36      2.53 o 
   3  -3   6        9.40        5.18      1.31 o 
   4  -3   6        3.69        3.53      1.24 o 
   5  -3   6        4.37        2.59      1.31 o 
   6  -3   6        8.38        7.26      1.48 o 
   7  -3   6        6.80        9.00      6.14 o 
   8  -3   6        1.43        1.64      3.27 o 
   9  -3   6       33.63       42.56      4.50 o 
  10  -3   6        6.40        9.41      4.09 o 
 -10  -2   6       21.77       21.45      3.03 o 
  -9  -2   6        0.05        1.17      1.96 o 
  -8  -2   6        4.77        3.20      2.26 o 
  -7  -2   6        4.29        5.57      3.40 o 
  -6  -2   6      214.46      205.20      5.59 o 
  -5  -2   6       25.82       20.27      5.99 o 
  -4  -2   6      232.65      222.44      5.88 o 
  -3  -2   6       99.45       90.25      4.31 o 
  -2  -2   6     1101.32     1222.58     20.15 o 
  -1  -2   6        0.80        0.57      2.16 o 
   0  -2   6       15.08       16.92      1.73 o 
   1  -2   6       16.47       21.30      2.87 o 
   2  -2   6        4.76        3.47      1.45 o 
   3  -2   6       78.32       67.41      1.88 o 
   4  -2   6       46.58       52.45      2.18 o 
   5  -2   6       17.68       15.54      1.45 o 
   6  -2   6        1.86        3.68      1.06 o 
   7  -2   6      159.71      171.54      4.77 o 
   8  -2   6       36.32       43.38      8.59 o 
   9  -2   6        2.39        3.68      3.68 o 
  10  -2   6        2.62        5.32      3.68 o 
  11  -2   6        5.95       12.69      4.91 o 
 -10  -1   6        6.70       10.24      3.27 o 
  -9  -1   6       17.37       20.83      2.26 o 
  -8  -1   6       42.83       39.68      7.37 o 
  -7  -1   6     1054.89      987.29     17.19 o 
  -6  -1   6      564.77      562.57      9.90 o 
  -5  -1   6      207.29      198.92      5.41 o 
  -4  -1   6      275.41      261.44      6.18 o 
  -3  -1   6      201.27      221.55      7.04 o 
  -2  -1   6      142.40      140.36      4.60 o 
  -1  -1   6      104.20       98.75      3.73 o 
   0  -1   6      117.42      122.85      3.61 o 
   1  -1   6      115.67       97.93      2.72 o 
   2  -1   6       50.59       59.67      2.10 o 
   3  -1   6      218.04      248.69      3.56 o 
   4  -1   6      158.25      170.33      2.29 o 
   5  -1   6       70.91       75.15      4.06 o 
   6  -1   6        4.35        3.13      1.10 o 
   7  -1   6      316.31      319.53      6.51 o 
   8  -1   6      531.99      545.07     19.23 o 
   9  -1   6       16.33        9.82      7.37 o 
  10  -1   6       22.37       27.42      8.59 o 
  11  -1   6        9.45       10.23      8.18 o 
 -11   0   6        0.01        4.16      4.30 o 
 -10   0   6       98.54      102.38      2.95 o 
  -9   0   6       61.66       63.34      2.85 o 
  -8   0   6       46.88       35.90      5.52 o 
  -7   0   6        0.67        2.30      2.26 o 
  -6   0   6     2428.75     2350.06     42.14 o 
  -5   0   6       27.79       26.51      3.24 o 
  -4   0   6        0.75       -0.73      2.56 o 
  -3   0   6      628.82      670.84     12.33 o 
  -2   0   6     1812.78     1853.65     28.55 o 
  -1   0   6     1226.78     1228.21     19.07 o 
   0   0   6       76.61       84.56      3.14 o 
   1   0   6      160.43      162.48      5.02 o 
   2   0   6       25.38       17.67      1.56 o 
   3   0   6        3.78        2.37      1.05 o 
   4   0   6      283.31      297.81      3.21 o 
   5   0   6       12.58       13.99      0.82 o 
   6   0   6        8.60       10.19      0.89 o 
   7   0   6      228.59      241.23      5.79 o 
   8   0   6       10.17       11.59      3.03 o 
   9   0   6       55.71       68.34      5.73 o 
  10   0   6        1.63        3.68      6.96 o 
  11   0   6       36.77       55.65     10.23 o 
 -11   1   6       36.15       39.59      2.86 o 
 -10   1   6       39.17       40.73      2.62 o 
  -9   1   6       50.90       49.60      2.99 o 
  -8   1   6       32.57       34.00      4.30 o 
  -7   1   6       26.72       23.05      3.33 o 
  -6   1   6     1051.24     1021.73     15.88 o 
  -5   1   6       44.16       45.83      6.58 o 
  -4   1   6      789.15      782.49     12.56 o 
  -3   1   6      120.46      121.14      4.60 o 
  -2   1   6      560.68      633.93     11.70 o 
  -1   1   6     1215.67     1277.80     18.08 o 
   0   1   6      430.17      387.08      6.51 o 
   1   1   6      278.03      292.50      4.80 o 
   2   1   6      336.20      363.26      4.64 o 
   3   1   6        3.11        4.74      1.25 o 
   4   1   6      246.35      252.50      3.39 o 
   5   1   6      190.29      183.47      2.44 o 
   6   1   6        1.83        2.20      0.65 o 
   7   1   6      918.77      956.04     17.38 o 
   8   1   6      877.18      925.93     15.19 o 
   9   1   6       16.69       11.46      4.09 o 
  10   1   6       30.69       40.92      4.91 o 
  11   1   6        1.05       -2.46      4.09 o 
 -11   2   6        0.84        1.20      1.50 o 
 -10   2   6        4.30        3.51      3.03 o 
  -9   2   6       11.28        7.75      2.42 o 
  -8   2   6       33.59       40.55      3.40 o 
  -7   2   6       12.06       10.27      2.45 o 
  -6   2   6      960.91      949.69     16.27 o 
  -5   2   6      345.17      320.58      6.93 o 
  -4   2   6      287.75      263.33      6.22 o 
  -3   2   6      518.09      519.72     10.59 o 
  -2   2   6     1827.68     2019.19     28.92 o 
  -1   2   6       98.55      122.82      4.71 o 
   0   2   6        4.71        9.00      2.31 o 
   1   2   6      540.53      558.51     20.46 o 
   2   2   6        0.08        3.43      1.94 o 
   3   2   6      387.98      394.09      5.15 o 
   4   2   6       86.07      105.76      2.78 o 
   5   2   6       59.44       69.08      1.69 o 
   6   2   6      355.95      342.56      7.32 o 
   7   2   6      416.46      408.67     21.54 o 
   8   2   6        2.84        2.18      2.96 o 
   9   2   6        3.17       -0.41      3.27 o 
  10   2   6       23.91       17.19      4.50 o 
  11   2   6        3.60        1.64      3.68 o 
 -10   3   6       40.28       51.25      9.00 o 
  -9   3   6       16.43       16.84      3.68 o 
  -8   3   6       18.86       18.03      2.84 o 
  -7   3   6       10.82        9.41      2.84 o 
  -6   3   6     1240.49     1214.82     20.25 o 
  -5   3   6        3.23        1.50      2.93 o 
  -4   3   6      112.91       91.70      7.37 o 
  -3   3   6       27.48       34.17      4.26 o 
  -2   3   6      284.08      294.66      6.06 o 
  -1   3   6       14.29       26.94      3.62 o 
   0   3   6       21.72       23.56      2.45 o 
   1   3   6      800.66      820.45     12.57 o 
   2   3   6       99.83       98.46      2.41 o 
   3   3   6       93.97      122.77      2.47 o 
   4   3   6      740.15      804.88     12.53 o 
   5   3   6      395.11      377.18      4.47 o 
   6   3   6      131.68      139.38      3.37 o 
   7   3   6        8.50        7.17      1.11 o 
   8   3   6       11.07        9.95      0.80 o 
   9   3   6        6.30       24.55      4.50 o 
  10   3   6        2.57       -1.64      6.55 o 
  11   3   6        7.76        2.86      6.96 o 
 -10   4   6      203.60      220.79      4.77 o 
  -9   4   6       22.90       33.70      3.89 o 
  -8   4   6      142.98      137.65      8.39 o 
  -7   4   6        2.46        2.11      1.86 o 
  -6   4   6        2.17        1.42      3.10 o 
  -5   4   6       99.96       82.98      4.71 o 
  -4   4   6       83.99       88.97      5.32 o 
  -3   4   6      514.12      533.63     10.53 o 
  -2   4   6        0.19       -1.76      4.42 o 
  -1   4   6        1.25        2.28      2.26 o 
   0   4   6       25.58       30.98      3.40 o 
   1   4   6       53.66       58.11      3.54 o 
   2   4   6       10.77       10.62      1.91 o 
   3   4   6      145.19      135.70      2.53 o 
   4   4   6       41.24       41.33      3.76 o 
   5   4   6        4.33       10.89      2.32 o 
   6   4   6        2.05        2.13      1.33 o 
   7   4   6       47.83       43.72      2.78 o 
   8   4   6       31.14       33.86      2.54 o 
   9   4   6       20.87       15.71      4.71 o 
  10   4   6        6.96        4.09      3.68 o 
  11   4   6        0.26       -0.41      3.68 o 
 -10   5   6       15.05       20.86      5.52 o 
  -9   5   6       42.33       49.00      2.86 o 
  -8   5   6        3.27        2.23      2.26 o 
  -7   5   6       92.36       99.04      3.24 o 
  -6   5   6      228.93      235.26      5.01 o 
  -5   5   6       44.46       54.99      6.14 o 
  -4   5   6       20.90       15.01      2.72 o 
  -3   5   6      229.14      210.71      5.93 o 
  -2   5   6        0.82       -0.56      2.26 o 
  -1   5   6        6.68        8.76      2.67 o 
   0   5   6      965.19      923.81     13.27 o 
   1   5   6      274.92      272.88      5.01 o 
   2   5   6       57.77       47.07      2.22 o 
   3   5   6      422.54      440.16     13.06 o 
   4   5   6      137.57      134.52      4.46 o 
   5   5   6       81.45       94.10      2.28 o 
   6   5   6       37.17       37.89      2.45 o 
   7   5   6       81.31       79.22      2.04 o 
   8   5   6       69.06       65.02      1.33 o 
   9   5   6        1.23        0.13      0.47 o 
  10   5   6       13.61       13.50      6.96 o 
  11   5   6        2.55        4.09      6.96 o 
 -10   6   6       29.95       32.72      3.48 o 
  -9   6   6       46.38       53.38      6.75 o 
  -8   6   6       12.41       13.83      2.25 o 
  -7   6   6       24.02       16.82      5.52 o 
  -6   6   6        5.54        8.36      2.26 o 
  -5   6   6       91.60       83.05      3.63 o 
  -4   6   6        0.09        2.62      2.35 o 
  -3   6   6        0.80        2.38      3.14 o 
  -2   6   6       81.59       81.83      3.71 o 
  -1   6   6        1.38        2.10      2.67 o 
   0   6   6       38.61       39.75      2.72 o 
   1   6   6       73.57       85.73      4.23 o 
   2   6   6        6.01        7.71      2.33 o 
   3   6   6      244.51      263.63      5.71 o 
   4   6   6      147.35      157.38      3.13 o 
   5   6   6       13.23        7.64      1.19 o 
   6   6   6       50.31       50.82      3.83 o 
   7   6   6       83.90       77.18      2.58 o 
   8   6   6        0.00        0.14      0.83 o 
   9   6   6       11.05        9.70      1.38 o 
  10   6   6        4.97        1.23      3.27 o 
  -9   7   6        1.25        2.46      2.72 o 
  -8   7   6        7.80       11.02      2.26 o 
  -7   7   6        4.51        6.30      2.04 o 
  -6   7   6       72.23       59.70      4.02 o 
  -5   7   6        0.94        1.45      2.85 o 
  -4   7   6        0.13        0.47      3.03 o 
  -3   7   6      208.81      173.65      4.69 o 
  -2   7   6        6.18        4.71      2.70 o 
  -1   7   6       43.93       41.80      4.31 o 
   0   7   6      121.78      119.26      3.93 o 
   1   7   6      864.06      840.75     13.78 o 
   2   7   6      499.76      485.46     13.09 o 
   3   7   6       35.33       43.85      4.07 o 
   4   7   6       53.72       47.97      4.07 o 
   5   7   6      123.92      115.81      3.53 o 
   6   7   6        0.22       -0.44      1.74 o 
   7   7   6       29.15       30.17      2.86 o 
   8   7   6       17.42       23.63      1.65 o 
   9   7   6        3.54        4.26      1.00 o 
  10   7   6        9.85        9.82      3.68 o 
  -9   8   6        0.45       -1.99      2.86 o 
  -8   8   6        1.50        2.39      2.46 o 
  -7   8   6       21.36       28.30      5.32 o 
  -6   8   6       21.51       13.38      2.69 o 
  -5   8   6      156.66      144.99      4.88 o 
  -4   8   6       68.23       58.11      3.48 o 
  -3   8   6       68.55       80.76      4.19 o 
  -2   8   6      224.22      219.48      5.50 o 
  -1   8   6      733.42      703.39     13.05 o 
   0   8   6      141.64      144.36      5.19 o 
   1   8   6       40.34       45.03      4.09 o 
   2   8   6       52.09       53.86      4.08 o 
   3   8   6      102.33       98.21      3.61 o 
   4   8   6        4.89        4.04      2.26 o 
   5   8   6       34.94       31.35      2.25 o 
   6   8   6       21.84       21.48      2.05 o 
   7   8   6        3.10       -0.20      1.16 o 
   8   8   6        1.72        1.25      1.33 o 
   9   8   6       45.31       38.85      2.04 o 
  -8   9   6        0.01        0.56      2.26 o 
  -7   9   6        2.27        1.95      1.74 o 
  -6   9   6       39.20       41.83      2.72 o 
  -5   9   6       67.49       55.42      3.10 o 
  -4   9   6      307.11      250.92      5.73 o 
  -3   9   6       10.61       15.19      2.66 o 
  -2   9   6       13.47        9.35      2.65 o 
  -1   9   6       78.23       62.05      3.63 o 
   0   9   6      342.28      326.14      6.87 o 
   1   9   6       46.16       52.32      5.32 o 
   2   9   6      155.08      139.53      3.41 o 
   3   9   6       35.84       42.64      2.02 o 
   4   9   6       53.06       53.23      3.48 o 
   5   9   6        0.09        0.91      2.56 o 
   6   9   6       11.89        9.28      1.86 o 
   7   9   6        5.85        8.18      3.08 o 
   8   9   6        0.07        0.95      0.95 o 
   9   9   6        1.46        2.46      2.31 o 
  -8  10   6       18.09       21.87      4.15 o 
  -7  10   6       46.52       58.82      3.03 o 
  -6  10   6       11.46       13.78      2.35 o 
  -5  10   6        1.11        1.56      2.04 o 
  -4  10   6        2.49        3.87      2.69 o 
  -3  10   6       17.51       13.54      2.72 o 
  -2  10   6       19.12       20.44      2.95 o 
  -1  10   6      408.37      381.42      7.63 o 
   0  10   6        5.32        7.09      2.56 o 
   1  10   6      242.48      214.75      6.58 o 
   2  10   6        7.82       12.06      1.57 o 
   3  10   6       49.28       38.04      2.16 o 
   4  10   6      296.62      282.44      5.82 o 
   5  10   6        0.10       -1.33      1.55 o 
   6  10   6        7.87        9.71      3.89 o 
   7  10   6       11.38       12.47      3.52 o 
   8  10   6       11.49       14.20      1.71 o 
  -7  11   6        2.00        1.56      2.04 o 
  -6  11   6       51.40       55.59      3.10 o 
  -5  11   6        0.06        1.23      2.04 o 
  -4  11   6       10.82        6.07      2.35 o 
  -3  11   6        5.59        4.27      2.69 o 
  -2  11   6       21.64       19.82      2.95 o 
  -1  11   6        2.24        4.91      3.40 o 
   0  11   6       93.86      104.73      6.96 o 
   1  11   6        0.20       -0.88      1.79 o 
   2  11   6      197.85      191.29      4.15 o 
   3  11   6        8.77        8.49      4.30 o 
   4  11   6      102.04       96.84      4.50 o 
   5  11   6       13.38        9.00      2.16 o 
   6  11   6        5.42        8.73      3.48 o 
   7  11   6       11.63       21.09      3.33 o 
   8  11   6        0.05       -0.41      2.46 o 
  -6  12   6       53.68       63.37      6.55 o 
  -5  12   6        8.19        6.55      3.89 o 
  -4  12   6        0.22        1.13      2.26 o 
  -3  12   6        0.02        2.53      2.35 o 
  -2  12   6        3.11        6.30      3.02 o 
  -1  12   6        0.12       -0.41      3.68 o 
   0  12   6       38.15       33.96      9.82 o 
   1  12   6       42.01       43.94      3.54 o 
   2  12   6       19.96       25.98      6.55 o 
   3  12   6       36.16       39.00      3.39 o 
   4  12   6        2.92        1.81      1.96 o 
   5  12   6       76.75       81.18      9.21 o 
   6  12   6        0.72        1.60      1.48 o 
  -4  13   6        1.02        2.05      4.50 o 
  -3  13   6        0.11        0.82      4.09 o 
  -2  13   6        9.17       11.87      9.00 o 
  -1  13   6        5.16        6.55      4.50 o 
   0  13   6       13.25       13.91      9.00 o 
   1  13   6       63.57       67.66      3.89 o 
   2  13   6       22.13       24.79      7.37 o 
   3  13   6        0.00       -0.07      1.20 o 
   4  13   6       14.83       17.60      8.18 o 
   5  13   6        1.75        4.09      3.68 o 
  -2  14   6        5.49        7.37      9.41 o 
  -1  14   6       14.81       18.01      5.73 o 
   0  14   6       25.35        3.27      8.59 o 
   1  14   6        1.55        0.82      4.09 o 
   2  14   6        0.55       -1.23      4.50 o 
   3  14   6        0.45        2.05      7.37 o 
  -1 -11   7        2.97        1.64      4.50 o 
   0 -11   7       22.14       16.37      9.00 o 
   1 -11   7        0.82        4.50      7.37 o 
  -4 -10   7       13.06       13.91     11.05 o 
  -3 -10   7       23.74       27.01      6.14 o 
  -2 -10   7        2.86        4.09      4.50 o 
  -1 -10   7        2.90       -0.82      3.68 o 
   0 -10   7        1.49        1.23      6.96 o 
   1 -10   7       68.97       71.61     10.23 o 
   2 -10   7       11.54       10.64      6.96 o 
   3 -10   7        2.50        2.39      1.86 o 
   4 -10   7        1.12       -0.74      2.66 o 
  -5  -9   7        7.14        6.55      5.32 o 
  -4  -9   7       17.33       15.55      5.73 o 
  -3  -9   7       13.96       13.50      9.41 o 
  -2  -9   7        0.19       -2.46      4.09 o 
  -1  -9   7       12.16        8.18      4.50 o 
   0  -9   7        6.01       13.09      4.50 o 
   1  -9   7      193.24      178.83      7.78 o 
   2  -9   7       92.15      100.26      5.73 o 
   3  -9   7       10.48        9.41      3.27 o 
   4  -9   7        2.28        0.98      1.36 o 
   5  -9   7        0.17        0.45      1.10 o 
   6  -9   7       29.32       28.90      2.64 o 
  -7  -8   7        0.10        3.68      9.00 o 
  -6  -8   7        0.62       -3.27      4.91 o 
  -5  -8   7       10.09       12.28      9.41 o 
  -4  -8   7        4.53        4.50      4.91 o 
  -3  -8   7       25.55       22.51      9.82 o 
  -2  -8   7       25.70       28.64      5.32 o 
  -1  -8   7        2.90        1.23      3.68 o 
   0  -8   7       37.11       42.56      4.91 o 
   1  -8   7       28.01       39.69      4.91 o 
   2  -8   7       39.84       33.96      4.09 o 
   3  -8   7       24.14       32.33      3.68 o 
   4  -8   7       13.88       13.09      4.91 o 
   5  -8   7        0.08        0.16      0.84 o 
   6  -8   7        3.05        1.55      0.99 o 
   7  -8   7        4.37        6.96      4.50 o 
  -7  -7   7        2.81       -0.26      2.86 o 
  -6  -7   7        4.79        5.93      3.18 o 
  -5  -7   7        0.03        0.93      2.74 o 
  -4  -7   7       37.78       28.24      5.30 o 
  -3  -7   7       10.25        5.60      2.06 o 
  -2  -7   7       33.89       23.86     10.10 o 
  -1  -7   7       96.72       80.45     12.00 o 
   0  -7   7        1.03       -0.07      0.77 o 
   1  -7   7        0.11       -0.79      0.79 o 
   2  -7   7       25.26       21.54      4.30 o 
   3  -7   7        0.29        0.41      4.50 o 
   4  -7   7        2.32        0.68      1.28 o 
   5  -7   7       95.83       92.07      4.19 o 
   6  -7   7       81.12       68.09      2.18 o 
   7  -7   7        0.09       -2.46      2.46 o 
   8  -7   7        0.69       -2.46      2.86 o 
  -8  -6   7       10.16       10.61      2.02 o 
  -7  -6   7        8.57        7.54      3.68 o 
  -6  -6   7        5.86        5.38      3.07 o 
  -5  -6   7        0.82        0.20      2.60 o 
  -4  -6   7        0.01        0.67      2.86 o 
  -3  -6   7       55.02       57.08      4.68 o 
  -2  -6   7       48.38       49.88      3.77 o 
  -1  -6   7        7.40        3.63      1.17 o 
   0  -6   7        0.09        0.41      1.34 o 
   1  -6   7       85.53       69.35      5.26 o 
   2  -6   7       12.61       10.60      1.80 o 
   3  -6   7        1.16        0.82      1.74 o 
   4  -6   7        0.46        0.19      1.21 o 
   5  -6   7       25.36       21.10      1.86 o 
   6  -6   7       19.13       19.99      1.56 o 
   7  -6   7        0.14        0.41      2.46 o 
   8  -6   7        7.49        3.68      2.86 o 
   9  -6   7        0.01       -3.27      6.14 o 
  -9  -5   7        0.75       -0.87      2.45 o 
  -8  -5   7        1.23        2.82      3.89 o 
  -7  -5   7        0.12       -0.82      3.40 o 
  -6  -5   7        3.34        2.48      2.74 o 
  -5  -5   7       27.82       39.87      3.73 o 
  -4  -5   7      171.15      172.79      5.64 o 
  -3  -5   7       14.95       12.12      3.32 o 
  -2  -5   7       22.81       21.82      2.55 o 
  -1  -5   7       83.11       93.17      4.79 o 
   0  -5   7       38.03       43.12      3.61 o 
   1  -5   7      452.25      493.17      7.23 o 
   2  -5   7       49.14       56.79      4.22 o 
   3  -5   7       30.35       31.57      1.68 o 
   4  -5   7        0.93        1.75      1.13 o 
   5  -5   7        0.05       -0.03      1.01 o 
   6  -5   7       45.97       46.13      1.79 o 
   7  -5   7        0.66        1.39      0.66 o 
   8  -5   7       50.93       60.56      8.18 o 
   9  -5   7        0.64       -0.41      2.86 o 
  -9  -4   7        7.79        4.06      3.33 o 
  -8  -4   7        6.42        7.37      2.74 o 
  -7  -4   7      117.59      114.10      8.04 o 
  -6  -4   7        3.60        0.36      2.56 o 
  -5  -4   7        0.83        2.62      3.33 o 
  -4  -4   7      208.18      211.81      6.18 o 
  -3  -4   7      126.09      142.02      9.03 o 
  -2  -4   7        4.86        0.03      3.47 o 
  -1  -4   7        4.14        2.28      1.38 o 
   0  -4   7       25.77       27.98      2.37 o 
   1  -4   7       21.86       21.45      1.64 o 
   2  -4   7      185.56      187.33      3.83 o 
   3  -4   7        6.11        6.10      1.51 o 
   4  -4   7        0.08        0.04      1.00 o 
   5  -4   7        2.14        2.16      1.19 o 
   6  -4   7       51.24       55.06      3.24 o 
   7  -4   7        0.01       -0.12      0.66 o 
   8  -4   7       56.49       48.29      8.18 o 
   9  -4   7        0.74        0.41      3.27 o 
  10  -4   7        6.14        3.68      3.68 o 
 -10  -3   7       24.24       27.42      3.68 o 
  -9  -3   7       15.96       11.64      4.15 o 
  -8  -3   7        2.59        2.05      2.26 o 
  -7  -3   7        5.30        3.96      3.71 o 
  -6  -3   7      405.40      399.99      8.80 o 
  -5  -3   7        2.52        1.77      2.56 o 
  -4  -3   7       57.50       49.42      5.37 o 
  -3  -3   7        4.78        0.44      3.02 o 
  -2  -3   7       12.04       18.99      3.44 o 
  -1  -3   7      101.67      105.10      4.60 o 
   0  -3   7        5.87        6.34      2.32 o 
   1  -3   7       66.28       66.82      2.89 o 
   2  -3   7       43.42       36.09      2.45 o 
   3  -3   7        1.07        1.37      1.25 o 
   4  -3   7        0.53        0.22      1.29 o 
   5  -3   7       23.76       25.77      1.13 o 
   6  -3   7        2.40        1.30      1.03 o 
   7  -3   7       25.21       15.07      3.74 o 
   8  -3   7        1.99        6.55      6.55 o 
   9  -3   7        0.17        3.27      3.68 o 
  10  -3   7        2.42        6.96      4.09 o 
 -10  -2   7       16.09       20.67     11.46 o 
  -9  -2   7        4.54        4.19      2.65 o 
  -8  -2   7       11.42        6.18      2.56 o 
  -7  -2   7      171.24      178.33      6.58 o 
  -6  -2   7      398.71      388.11     10.64 o 
  -5  -2   7       32.71       35.76      8.18 o 
  -4  -2   7        0.01        0.86      2.85 o 
  -3  -2   7      276.78      292.57     11.25 o 
  -2  -2   7        4.09        5.88      3.14 o 
  -1  -2   7      385.43      402.12      7.92 o 
   0  -2   7        0.79        0.87      1.93 o 
   1  -2   7        7.20        5.58      1.98 o 
   2  -2   7      238.38      268.59      5.44 o 
   3  -2   7      127.78      148.12      3.69 o 
   4  -2   7        2.86        3.81      1.38 o 
   5  -2   7      221.22      200.68      3.00 o 
   6  -2   7       43.15       46.74      2.53 o 
   7  -2   7       17.90       20.94      2.85 o 
   8  -2   7       25.33       41.74      9.00 o 
   9  -2   7       21.84       24.96      4.50 o 
  10  -2   7        1.77       -1.23      3.68 o 
 -10  -1   7       88.45       94.60      4.72 o 
  -9  -1   7       21.82       21.22      2.56 o 
  -8  -1   7        0.00        0.18      1.96 o 
  -7  -1   7        0.61        0.10      2.26 o 
  -6  -1   7       20.86       33.40      4.91 o 
  -5  -1   7      169.59      169.32      5.59 o 
  -4  -1   7       41.79       46.54      3.93 o 
  -3  -1   7       42.89       58.38      7.67 o 
  -2  -1   7      317.21      357.14      8.94 o 
  -1  -1   7        0.03        2.55      2.56 o 
   0  -1   7        5.11        3.89      1.89 o 
   1  -1   7       19.52       19.16      2.87 o 
   2  -1   7      393.71      421.47      5.51 o 
   3  -1   7      651.00      641.91     14.98 o 
   4  -1   7        0.08        1.40      1.72 o 
   5  -1   7        8.95       10.47      1.04 o 
   6  -1   7       97.34       99.96      6.58 o 
   7  -1   7        0.00        1.01      2.45 o 
   8  -1   7      189.49      205.57      7.00 o 
   9  -1   7       35.30       38.47      4.91 o 
  10  -1   7       32.83       35.60      4.91 o 
  11  -1   7        3.93        6.55      4.50 o 
 -10   0   7        4.46        2.49      2.33 o 
  -9   0   7        8.74        6.12      2.62 o 
  -8   0   7       24.34       22.26      2.85 o 
  -7   0   7      418.90      388.99      7.78 o 
  -6   0   7       49.57       51.03      5.07 o 
  -5   0   7        1.67        4.15      2.85 o 
  -4   0   7       10.78        7.93      4.15 o 
  -3   0   7      229.34      220.52      6.18 o 
  -2   0   7      153.57      192.11      5.77 o 
  -1   0   7       24.46       24.93      5.99 o 
   0   0   7       54.46       56.29      3.32 o 
   1   0   7        1.85        5.40      3.26 o 
   2   0   7        0.15        0.99      1.72 o 
   3   0   7      197.02      223.83      3.66 o 
   4   0   7      675.98      770.56      8.11 o 
   5   0   7       85.96       87.19      3.19 o 
   6   0   7      240.05      214.40      7.39 o 
   7   0   7       71.39       72.02      4.05 o 
   8   0   7      451.07      476.83      9.40 o 
   9   0   7       14.32       20.05      8.18 o 
  10   0   7       13.97       16.37      8.59 o 
  11   0   7        0.22       -0.82      7.37 o 
 -10   1   7      287.09      301.61     18.82 o 
  -9   1   7       70.96       59.76      5.21 o 
  -8   1   7      104.99       96.85      3.73 o 
  -7   1   7      202.43      203.60      6.14 o 
  -6   1   7      329.31      318.59      7.05 o 
  -5   1   7       69.86       70.09      4.31 o 
  -4   1   7       27.90       32.11      4.46 o 
  -3   1   7       83.93       83.50      5.89 o 
  -2   1   7      171.21      157.28      5.18 o 
  -1   1   7      118.75      117.73      5.45 o 
   0   1   7       58.83       70.39      4.52 o 
   1   1   7      302.68      333.94      5.47 o 
   2   1   7        0.39        1.27      1.72 o 
   3   1   7       36.26       49.07      2.10 o 
   4   1   7      391.90      404.87      8.33 o 
   5   1   7        4.84        3.06      1.14 o 
   6   1   7       52.15       48.66      2.72 o 
   7   1   7      257.72      276.38      7.74 o 
   8   1   7        6.32        8.07      3.84 o 
   9   1   7        2.00        6.55      4.09 o 
  10   1   7        2.64        6.14      4.09 o 
  11   1   7        0.67        1.23      4.09 o 
 -10   2   7       98.27       98.45      5.59 o 
  -9   2   7       11.10        7.78      2.72 o 
  -8   2   7       20.88       28.68      3.27 o 
  -7   2   7        0.80        1.25      2.16 o 
  -6   2   7      154.46      174.69      5.35 o 
  -5   2   7      107.62      120.04      5.52 o 
  -4   2   7        6.08        8.18      3.14 o 
  -3   2   7       34.59       42.49      3.90 o 
  -2   2   7      362.01      374.25      9.23 o 
  -1   2   7      719.19      745.26     11.85 o 
   0   2   7       59.92       62.30      4.35 o 
   1   2   7      631.95      614.61     10.80 o 
   2   2   7      934.14     1044.75     12.71 o 
   3   2   7      139.07      165.89      5.15 o 
   4   2   7      459.78      442.83      6.54 o 
   5   2   7      496.42      524.22     12.76 o 
   6   2   7       78.19       74.76      1.36 o 
   7   2   7       65.53       60.66      2.39 o 
   8   2   7      334.36      329.57     14.12 o 
   9   2   7        5.42        5.15      2.45 o 
  10   2   7       42.72       52.79      5.32 o 
  11   2   7        0.88        2.05      4.09 o 
 -10   3   7       76.64       90.88     12.69 o 
  -9   3   7       18.72       21.78      3.48 o 
  -8   3   7        0.65        0.14      2.20 o 
  -7   3   7       32.26       38.26      2.89 o 
  -6   3   7      929.84      877.05     13.74 o 
  -5   3   7     1430.80     1433.92     24.29 o 
  -4   3   7       10.12       11.64      3.32 o 
  -3   3   7      137.00      125.39      5.06 o 
  -2   3   7       80.90       77.26      5.32 o 
  -1   3   7        9.94       19.45      3.69 o 
   0   3   7      258.73      250.97      5.64 o 
   1   3   7      523.26      515.06     14.12 o 
   2   3   7      917.59      944.02     11.59 o 
   3   3   7      151.99      150.32      3.29 o 
   4   3   7       96.31      105.11      2.83 o 
   5   3   7      152.50      151.62      3.61 o 
   6   3   7       48.00       38.85      1.83 o 
   7   3   7        0.73        1.07      0.77 o 
   8   3   7       65.44       49.31      5.64 o 
   9   3   7        1.85        1.91      2.93 o 
  10   3   7       20.61       15.14      4.50 o 
  11   3   7       15.77       11.87      4.91 o 
 -10   4   7      169.48      196.41      5.12 o 
  -9   4   7       18.66       16.95      2.56 o 
  -8   4   7        4.57        3.36      2.23 o 
  -7   4   7      136.70      124.53      4.68 o 
  -6   4   7      262.12      257.71      5.77 o 
  -5   4   7       53.97       60.51      4.02 o 
  -4   4   7       45.27       51.71      3.90 o 
  -3   4   7      216.02      202.15      5.88 o 
  -2   4   7        0.36        2.66      2.85 o 
  -1   4   7       49.18       79.01      5.07 o 
   0   4   7       32.48       37.53      3.75 o 
   1   4   7       10.62       16.45      2.56 o 
   2   4   7      314.68      341.31     18.72 o 
   3   4   7        3.30        6.08      1.84 o 
   4   4   7       65.84       63.34      2.78 o 
   5   4   7        7.49        9.03      1.26 o 
   6   4   7       39.62       44.34      2.50 o 
   7   4   7       50.24       46.06      1.82 o 
   8   4   7       24.56       19.27      2.18 o 
   9   4   7       21.35       20.69      2.86 o 
  10   4   7        0.07        0.00      3.27 o 
  11   4   7       13.44       11.46      4.50 o 
 -10   5   7       10.91       10.01      1.86 o 
  -9   5   7        4.69        4.48      2.35 o 
  -8   5   7        7.64        6.02      2.26 o 
  -7   5   7        0.09       -0.98      3.73 o 
  -6   5   7        7.54        1.95      2.79 o 
  -5   5   7        8.22       10.78      2.85 o 
  -4   5   7       51.16       61.95      3.83 o 
  -3   5   7        3.31        9.47      2.95 o 
  -2   5   7      203.54      211.90      9.64 o 
  -1   5   7      320.48      300.67      7.78 o 
   0   5   7       55.37       54.75      4.61 o 
   1   5   7        3.82        2.69      2.26 o 
   2   5   7       25.48       28.57      2.81 o 
   3   5   7        0.33        1.06      1.44 o 
   4   5   7       78.32       77.30      2.67 o 
   5   5   7        0.01        0.68      1.03 o 
   6   5   7        4.01        3.91      1.11 o 
   7   5   7        9.13       11.03      1.45 o 
   8   5   7       69.22       61.36      3.14 o 
   9   5   7      101.95       88.61      9.92 o 
  10   5   7       82.67       95.35      6.14 o 
  -9   6   7        4.57        3.92      2.35 o 
  -8   6   7       17.62       21.53      2.86 o 
  -7   6   7       34.59       36.59      2.85 o 
  -6   6   7        0.97       -1.06      2.04 o 
  -5   6   7      203.38      174.69      7.37 o 
  -4   6   7       59.80       51.34      4.82 o 
  -3   6   7        5.30        9.49      2.72 o 
  -2   6   7      153.31      144.65      5.64 o 
  -1   6   7       90.98       77.89      4.01 o 
   0   6   7      301.65      296.62      6.55 o 
   1   6   7       58.38       51.98      4.42 o 
   2   6   7       16.79       22.97      2.54 o 
   3   6   7       34.98       31.91      2.39 o 
   4   6   7       78.91       84.53      2.28 o 
   5   6   7        7.59        3.55      1.31 o 
   6   6   7      448.78      415.65      6.47 o 
   7   6   7      172.56      160.48      6.34 o 
   8   6   7       17.53       13.76      3.01 o 
   9   6   7       13.12       11.69      0.82 o 
  10   6   7       26.11       32.33      4.91 o 
  -9   7   7       66.58       76.89      2.95 o 
  -8   7   7       18.89       26.02      3.14 o 
  -7   7   7        9.21        5.83      2.26 o 
  -6   7   7        0.01        1.72      2.04 o 
  -5   7   7        0.29        0.00      2.04 o 
  -4   7   7       17.88       19.51      3.03 o 
  -3   7   7       32.26       29.29      3.10 o 
  -2   7   7        4.13        1.67      3.06 o 
  -1   7   7      343.41      336.33      7.08 o 
   0   7   7      147.52      131.86      4.52 o 
   1   7   7      177.93      166.96      4.61 o 
   2   7   7      425.11      418.04      7.44 o 
   3   7   7      182.93      142.14      3.53 o 
   4   7   7       82.92       69.41      2.22 o 
   5   7   7        2.42        1.31      1.30 o 
   6   7   7        0.00       -0.41      1.45 o 
   7   7   7       16.22       11.23      3.03 o 
   8   7   7       10.59       10.12      1.07 o 
   9   7   7       26.52       26.78      1.73 o 
  10   7   7        2.71        2.46      3.27 o 
  -9   8   7       37.06       35.37      2.35 o 
  -8   8   7       47.41       74.94      9.41 o 
  -7   8   7       32.60       25.38      5.12 o 
  -6   8   7        8.12        7.39      2.35 o 
  -5   8   7        4.77        2.60      2.35 o 
  -4   8   7       13.01       17.55      3.09 o 
  -3   8   7       13.80       14.99      3.09 o 
  -2   8   7       44.19       32.45      4.60 o 
  -1   8   7      917.79      888.92     14.56 o 
   0   8   7     1153.79     1102.63     17.46 o 
   1   8   7      332.45      318.03      8.59 o 
   2   8   7      478.60      489.33      7.34 o 
   3   8   7      494.29      465.85     15.86 o 
   4   8   7       33.30       26.54      2.57 o 
   5   8   7      153.02      149.95      6.75 o 
   6   8   7       34.70       35.33      2.79 o 
   7   8   7        0.00        0.58      2.45 o 
   8   8   7       10.39       13.02      1.17 o 
   9   8   7       22.47       32.91      2.85 o 
  -8   9   7       73.11       78.03      5.37 o 
  -7   9   7       37.45       44.98      5.14 o 
  -6   9   7        4.63        3.40      2.67 o 
  -5   9   7      257.19      216.43      5.50 o 
  -4   9   7        5.20       13.33      5.32 o 
  -3   9   7      234.11      179.05      5.21 o 
  -2   9   7      295.24      242.46      7.27 o 
  -1   9   7       25.58       21.80      3.03 o 
   0   9   7      809.67      774.97     12.98 o 
   1   9   7       62.12       60.04      3.33 o 
   2   9   7        1.15        2.67      2.08 o 
   3   9   7       79.66       81.00      3.42 o 
   4   9   7        5.24        3.57      1.53 o 
   5   9   7       35.19       32.44      6.34 o 
   6   9   7        8.27        3.99      2.11 o 
   7   9   7       15.93       17.41      1.74 o 
   8   9   7       64.99       66.19      3.26 o 
   9   9   7       10.56       10.53      1.48 o 
  -7  10   7      196.62      201.68      6.35 o 
  -6  10   7       67.11       74.46      3.63 o 
  -5  10   7       22.86       19.25      4.09 o 
  -4  10   7       18.45       20.88      3.07 o 
  -3  10   7        5.12        5.43      3.06 o 
  -2  10   7       65.01       69.22      5.01 o 
  -1  10   7       49.52       52.24      5.52 o 
   0  10   7      170.03      156.92      4.82 o 
   1  10   7        1.94        3.04      2.67 o 
   2  10   7        5.29        4.63      1.91 o 
   3  10   7       17.08       25.81      3.38 o 
   4  10   7       45.99       54.35      5.32 o 
   5  10   7        0.93        1.37      1.89 o 
   6  10   7        0.74        1.86      2.85 o 
   7  10   7        7.93        6.31      1.84 o 
   8  10   7        0.27       -1.47      1.47 o 
  -6  11   7       11.14       17.06      3.08 o 
  -5  11   7        0.30       -2.35      2.35 o 
  -4  11   7        0.08        0.00      2.11 o 
  -3  11   7       15.99       22.08      4.30 o 
  -2  11   7        8.27        9.65      4.99 o 
  -1  11   7        0.77        1.73      2.35 o 
   0  11   7        1.70        0.14      2.65 o 
   1  11   7      130.15      135.94      4.03 o 
   2  11   7        0.59        0.66      1.93 o 
   3  11   7       46.02       43.92      2.72 o 
   4  11   7       78.94       91.13      5.73 o 
   5  11   7        3.42        8.03      3.16 o 
   6  11   7        1.20        0.65      1.54 o 
   7  11   7        0.00        0.05      2.04 o 
  -5  12   7        1.05        0.82      2.69 o 
  -4  12   7        0.69        4.01      2.47 o 
  -3  12   7        1.47        1.06      2.35 o 
  -2  12   7        2.44        2.55      4.69 o 
  -1  12   7        3.61        4.54      2.65 o 
   0  12   7       30.52       37.86      4.12 o 
   1  12   7        9.46        8.50      2.16 o 
   2  12   7       43.41       54.00      8.18 o 
   3  12   7       14.23       11.61      1.98 o 
   4  12   7        0.04        0.63      2.16 o 
   5  12   7        2.72        0.56      1.42 o 
   6  12   7        7.62        4.88      2.16 o 
  -4  13   7        0.00        0.03      2.70 o 
  -3  13   7        0.65        1.80      2.86 o 
  -2  13   7        2.05        1.94      2.65 o 
  -1  13   7        5.69        4.09      4.50 o 
   0  13   7       12.32       11.46      4.91 o 
   1  13   7        4.06        5.01      1.86 o 
   2  13   7        0.44        0.34      2.35 o 
   3  13   7        7.25        5.24      2.69 o 
   4  13   7        0.21        0.10      1.16 o 
  -1  14   7        1.08        1.64      4.91 o 
   0  14   7       28.26       37.65      2.62 o 
   1  14   7        0.99        1.45      2.42 o 
   2  14   7        5.87        4.50      4.91 o 
  -2 -10   8       21.60       31.51      6.14 o 
  -1 -10   8        0.08        0.00      4.09 o 
   0 -10   8       10.05        7.78      8.59 o 
   1 -10   8        8.85        2.46      7.37 o 
   2 -10   8        1.49        3.68      6.55 o 
  -3  -9   8        1.94        1.23      4.50 o 
  -2  -9   8        0.02        1.23      4.50 o 
  -1  -9   8        1.33       -0.41      4.09 o 
   0  -9   8        2.78        3.27      4.09 o 
   1  -9   8        9.48       12.28      4.50 o 
   2  -9   8       40.06       39.28      4.91 o 
   3  -9   8        7.69        6.55      3.27 o 
   4  -9   8        0.44        1.23      2.46 o 
   5  -9   8        1.76        5.32      1.96 o 
  -6  -8   8        1.82        0.00      4.91 o 
  -5  -8   8        1.51        0.68      3.32 o 
  -4  -8   8       16.47       24.16      4.71 o 
  -3  -8   8        1.49        2.08      3.99 o 
  -2  -8   8        0.53        0.41      2.60 o 
  -1  -8   8        0.37        3.68      4.09 o 
   0  -8   8       24.51       15.54      4.09 o 
   1  -8   8      306.93      325.32     11.05 o 
   2  -8   8       75.38       62.20      4.91 o 
   3  -8   8        0.00        1.64      2.86 o 
   4  -8   8        5.19        1.42      3.03 o 
   5  -8   8        0.17        0.72      1.05 o 
   6  -8   8        4.66        2.81      0.89 o 
  -7  -7   8        4.91        3.27      4.06 o 
  -6  -7   8        0.05        3.08      3.32 o 
  -5  -7   8        3.20        6.81      6.35 o 
  -4  -7   8       16.79       13.50      2.12 o 
  -3  -7   8        3.74        2.77      1.95 o 
  -2  -7   8       14.99       14.32      2.99 o 
  -1  -7   8        8.01        6.25      0.79 o 
   0  -7   8        1.38        0.51      1.61 o 
   1  -7   8        7.36        5.73      1.61 o 
   2  -7   8       49.92       54.22      2.65 o 
   3  -7   8        3.02        3.68      1.55 o 
   4  -7   8        1.07       -0.41      2.05 o 
   5  -7   8        2.23       -0.41      3.27 o 
   6  -7   8        0.33        0.59      1.38 o 
   7  -7   8        0.27        0.82      4.50 o 
  -7  -6   8        0.86        3.91      3.14 o 
  -6  -6   8        0.07        0.48      3.36 o 
  -5  -6   8       20.40       20.75      3.73 o 
  -4  -6   8       38.70       54.13      7.63 o 
  -3  -6   8       73.37       73.81      8.45 o 
  -2  -6   8        0.89        0.62      1.11 o 
  -1  -6   8       18.37       19.75      1.97 o 
   0  -6   8       25.31       26.72      1.47 o 
   1  -6   8       89.29       89.29      5.04 o 
   2  -6   8        0.72        0.13      1.32 o 
   3  -6   8       72.79       77.46      2.65 o 
   4  -6   8        1.61        1.17      1.52 o 
   5  -6   8       42.08       41.89      5.32 o 
   6  -6   8       72.45       65.33      7.78 o 
   7  -6   8        0.51        1.23      2.46 o 
   8  -6   8        0.16        0.41      2.86 o 
  -8  -5   8        6.64        9.59      3.24 o 
  -7  -5   8       49.44       54.73      5.16 o 
  -6  -5   8       27.03       31.50      4.02 o 
  -5  -5   8        9.08       21.71      4.43 o 
  -4  -5   8        4.48        5.82      4.15 o 
  -3  -5   8        1.13       -0.06      3.47 o 
  -2  -5   8        0.17       -1.00      1.19 o 
  -1  -5   8       54.98       61.26      2.08 o 
   0  -5   8      101.83      104.40      3.58 o 
   1  -5   8      242.29      241.74      4.02 o 
   2  -5   8      140.58      144.85      3.85 o 
   3  -5   8        1.89        1.93      1.53 o 
   4  -5   8       16.09       19.12      7.45 o 
   5  -5   8        0.37        2.23      1.29 o 
   6  -5   8       88.87       80.81      5.52 o 
   7  -5   8        0.58        2.46      2.86 o 
   8  -5   8        0.03       -0.41      5.32 o 
   9  -5   8        5.81        5.32      3.68 o 
  -9  -4   8       13.64       24.55      4.09 o 
  -8  -4   8       13.41       19.13      3.78 o 
  -7  -4   8        0.12       -0.45      2.56 o 
  -6  -4   8       62.10       73.33      5.32 o 
  -5  -4   8        0.75        1.29      2.85 o 
  -4  -4   8        0.06       -0.82      3.47 o 
  -3  -4   8      112.15      105.82      6.13 o 
  -2  -4   8       29.74       23.14     11.23 o 
  -1  -4   8       61.01       66.42      2.54 o 
   0  -4   8        4.26        6.24      1.64 o 
   1  -4   8      171.26      179.06      4.24 o 
   2  -4   8       31.97       33.96      2.21 o 
   3  -4   8        6.56        7.27      2.08 o 
   4  -4   8       22.72       29.28      2.82 o 
   5  -4   8       36.79       42.50      1.79 o 
   6  -4   8       15.55       20.22      2.25 o 
   7  -4   8       22.63       27.83      4.09 o 
   8  -4   8        4.70        2.86      6.14 o 
   9  -4   8        7.14        6.96      3.68 o 
  -9  -3   8       14.82       13.81      4.01 o 
  -8  -3   8       23.43       28.72      3.24 o 
  -7  -3   8      434.65      443.12     10.91 o 
  -6  -3   8      124.55      113.98      5.01 o 
  -5  -3   8       40.61       30.18      3.73 o 
  -4  -3   8       27.49       23.94      6.39 o 
  -3  -3   8        5.46        2.63      2.95 o 
  -2  -3   8      197.86      198.23      6.18 o 
  -1  -3   8      132.36      128.78      3.41 o 
   0  -3   8        0.35       -0.58      1.89 o 
   1  -3   8      105.61      110.78      3.49 o 
   2  -3   8      112.89      115.56      2.87 o 
   3  -3   8      113.86      122.47      3.31 o 
   4  -3   8       56.26       62.52      2.12 o 
   5  -3   8        5.32        4.57      1.15 o 
   6  -3   8        0.05       -0.48      1.38 o 
   7  -3   8      134.39      128.17      4.03 o 
   8  -3   8      190.01      198.88     12.69 o 
   9  -3   8        1.90       -1.23      3.68 o 
  -9  -2   8        0.15        1.49      3.24 o 
  -8  -2   8       16.31       20.46      2.95 o 
  -7  -2   8        7.11        5.27      3.41 o 
  -6  -2   8      235.44      233.62      6.58 o 
  -5  -2   8      240.09      239.55     12.07 o 
  -4  -2   8      116.01      111.49      5.01 o 
  -3  -2   8       30.41       30.52      3.83 o 
  -2  -2   8      753.72      765.88     13.43 o 
  -1  -2   8       56.50       54.96      4.02 o 
   0  -2   8        7.72       13.67      2.55 o 
   1  -2   8      148.22      147.30      3.84 o 
   2  -2   8       70.67       79.39      2.75 o 
   3  -2   8       52.65       57.88      3.42 o 
   4  -2   8       64.26       65.41      3.65 o 
   5  -2   8        4.65        7.55      1.94 o 
   6  -2   8       55.50       51.25      3.52 o 
   7  -2   8      425.04      480.19     13.71 o 
   8  -2   8       60.45       64.39      7.57 o 
   9  -2   8        8.29        6.55      4.09 o 
  10  -2   8        7.75        5.32      4.50 o 
  -9  -1   8       11.23        6.35      4.61 o 
  -8  -1   8        7.01        6.57      2.65 o 
  -7  -1   8       81.74       73.31      4.83 o 
  -6  -1   8      145.93      151.73      5.41 o 
  -5  -1   8      262.06      250.16      7.69 o 
  -4  -1   8      182.99      179.05      6.55 o 
  -3  -1   8       94.77       93.11      4.82 o 
  -2  -1   8      304.18      272.66     11.87 o 
  -1  -1   8      302.46      314.16      8.84 o 
   0  -1   8        7.49        7.39      2.27 o 
   1  -1   8       11.97       14.70      3.81 o 
   2  -1   8      151.98      165.29      3.44 o 
   3  -1   8      142.92      145.02      5.63 o 
   4  -1   8        0.21        0.81      1.42 o 
   5  -1   8       21.12       28.40      1.41 o 
   6  -1   8        4.60        3.99      0.74 o 
   7  -1   8      413.23      460.84      9.55 o 
   8  -1   8      366.37      415.05     30.90 o 
   9  -1   8       77.64       88.80      6.14 o 
  10  -1   8        4.97        4.09      4.09 o 
 -10   0   8        0.06        0.34      2.65 o 
  -9   0   8        0.25        1.21      4.13 o 
  -8   0   8       79.57       77.08      4.30 o 
  -7   0   8       28.00       31.56      9.21 o 
  -6   0   8       58.61       56.70      4.13 o 
  -5   0   8      713.38      714.31     12.69 o 
  -4   0   8      405.90      408.84     10.04 o 
  -3   0   8       46.61       59.54      4.42 o 
  -2   0   8      167.88      171.27      5.88 o 
  -1   0   8       62.87       95.84      4.72 o 
   0   0   8        1.29        2.58      3.02 o 
   1   0   8       57.21       62.64      2.68 o 
   2   0   8      243.12      227.37      6.21 o 
   3   0   8       90.42       85.89      3.54 o 
   4   0   8      105.58      105.64      3.93 o 
   5   0   8       83.63       83.92      2.45 o 
   6   0   8      240.02      226.20      7.32 o 
   7   0   8        1.36        0.46      0.36 o 
   8   0   8        0.06       -0.17      2.45 o 
   9   0   8        5.51        5.26      3.33 o 
  10   0   8       25.15       32.74      5.32 o 
 -10   1   8       57.03       73.62      4.61 o 
  -9   1   8       19.38       20.29      7.37 o 
  -8   1   8       79.74       73.18      3.73 o 
  -7   1   8       55.94       62.76      4.43 o 
  -6   1   8      396.99      408.91     10.12 o 
  -5   1   8      156.26      149.80      5.59 o 
  -4   1   8        8.89       13.14      6.69 o 
  -3   1   8       21.60       25.37      4.49 o 
  -2   1   8      114.35      112.98      9.14 o 
  -1   1   8      174.37      185.02      6.95 o 
   0   1   8       16.58       21.86      3.44 o 
   1   1   8      240.31      239.92      5.11 o 
   2   1   8      362.96      352.08      5.34 o 
   3   1   8      707.26      765.75     29.54 o 
   4   1   8        0.03        1.20      1.92 o 
   5   1   8        0.90        1.00      1.32 o 
   6   1   8        5.38        6.15      0.73 o 
   7   1   8       19.94       18.60      1.42 o 
   8   1   8       53.08       51.64      3.73 o 
   9   1   8       32.84       36.61      3.44 o 
  10   1   8        2.64       11.87      8.59 o 
 -10   2   8       77.28       79.10      7.98 o 
  -9   2   8       62.13       66.26      3.73 o 
  -8   2   8        0.14        0.49      2.16 o 
  -7   2   8       60.80       60.52      9.82 o 
  -6   2   8        1.37       -3.05      3.53 o 
  -5   2   8      108.71      106.42      4.89 o 
  -4   2   8       37.37       33.76      4.19 o 
  -3   2   8       96.01      113.01     10.23 o 
  -2   2   8       79.11       87.73      4.89 o 
  -1   2   8      196.66      217.29      6.35 o 
   0   2   8       55.39       49.68      6.93 o 
   1   2   8       39.52       38.83      3.94 o 
   2   2   8        6.26        6.37      1.96 o 
   3   2   8        6.53        6.91      1.84 o 
   4   2   8       29.50       29.07      2.22 o 
   5   2   8        2.91        3.13      1.08 o 
   6   2   8        2.21        2.03      1.11 o 
   7   2   8       56.34       45.69      3.17 o 
   8   2   8        0.70       -0.41      3.10 o 
   9   2   8        0.73       -0.55      2.46 o 
  10   2   8        4.56        1.64      4.09 o 
 -10   3   8       16.53       14.33      2.45 o 
  -9   3   8       10.34        8.59      2.31 o 
  -8   3   8       13.40       16.49      2.74 o 
  -7   3   8        7.46        5.93      2.60 o 
  -6   3   8      293.86      271.02      7.68 o 
  -5   3   8      221.27      249.98     10.23 o 
  -4   3   8       46.42       49.55      4.19 o 
  -3   3   8       21.63       26.60      3.90 o 
  -2   3   8      165.61      144.97      5.64 o 
  -1   3   8      139.58      150.89      6.74 o 
   0   3   8       84.47       79.00      4.34 o 
   1   3   8       23.39       30.77      3.14 o 
   2   3   8      273.14      270.45      5.94 o 
   3   3   8       18.85       21.57      3.48 o 
   4   3   8       46.49       47.17      1.86 o 
   5   3   8       32.71       32.49      1.47 o 
   6   3   8        0.39        0.14      0.66 o 
   7   3   8       52.12       50.61      3.96 o 
   8   3   8       38.87       27.31      4.85 o 
   9   3   8       26.31       33.21      5.32 o 
  10   3   8        0.05       -2.05      4.09 o 
  -9   4   8        4.40        3.48      2.03 o 
  -8   4   8        1.45        2.60      2.84 o 
  -7   4   8       69.72       75.22      4.91 o 
  -6   4   8        0.03       -0.41      2.31 o 
  -5   4   8      775.65      714.50     16.78 o 
  -4   4   8       17.79       16.39      4.52 o 
  -3   4   8        2.00        1.69      3.84 o 
  -2   4   8       39.57       41.89      4.79 o 
  -1   4   8       10.96       14.55      3.44 o 
   0   4   8        0.51        0.46      4.42 o 
   1   4   8      190.44      177.86      5.01 o 
   2   4   8       10.98       11.49      1.98 o 
   3   4   8       45.15       47.88      2.28 o 
   4   4   8       28.36       31.80      2.28 o 
   5   4   8        0.02       -0.24      1.13 o 
   6   4   8        9.66       10.31      1.00 o 
   7   4   8        4.13        2.48      2.13 o 
   8   4   8        0.00        1.00      0.77 o 
   9   4   8       25.54       24.28      3.14 o 
  10   4   8        7.38        4.30      3.36 o 
  -9   5   8      158.65      182.78      4.63 o 
  -8   5   8       85.59       73.27      4.15 o 
  -7   5   8       40.48       39.37      3.68 o 
  -6   5   8        5.87        5.00      2.56 o 
  -5   5   8      237.17      185.23      6.22 o 
  -4   5   8       85.93       99.08      8.18 o 
  -3   5   8      235.05      199.40      5.99 o 
  -2   5   8      243.45      208.72      6.99 o 
  -1   5   8      213.53      185.12     12.07 o 
   0   5   8      233.75      226.63      7.02 o 
   1   5   8      196.26      196.23      6.78 o 
   2   5   8      401.42      416.28      8.37 o 
   3   5   8       45.75       54.54      3.25 o 
   4   5   8      107.33      101.56      2.86 o 
   5   5   8      142.64      119.69      2.51 o 
   6   5   8       31.66       33.39      1.53 o 
   7   5   8       12.11       24.44      5.52 o 
   8   5   8        0.67        0.74      1.52 o 
   9   5   8        1.50       -2.64      3.48 o 
  10   5   8       13.88       37.61     11.25 o 
  -9   6   8       79.11       97.13      4.30 o 
  -8   6   8       27.35       37.22      2.85 o 
  -7   6   8        1.52        0.90      2.72 o 
  -6   6   8       32.93       45.70      3.75 o 
  -5   6   8      249.20      173.58      5.89 o 
  -4   6   8       23.33       25.68      3.24 o 
  -3   6   8       15.76        7.94      3.03 o 
  -2   6   8       19.59       18.74      6.13 o 
  -1   6   8       33.12       36.16      3.71 o 
   0   6   8     1980.14     1928.18     32.34 o 
   1   6   8      537.21      539.57      9.61 o 
   2   6   8        0.01        0.41      1.73 o 
   3   6   8      120.83      117.91      3.36 o 
   4   6   8       49.67       52.78      3.57 o 
   5   6   8        1.45        4.43      1.37 o 
   6   6   8      229.84      216.98      4.08 o 
   7   6   8       56.16       52.95      2.35 o 
   8   6   8        0.22       -0.94      1.13 o 
   9   6   8       35.34       39.69      4.09 o 
  10   6   8       33.79       30.54     15.55 o 
  -9   7   8       18.05       24.61      7.98 o 
  -8   7   8       10.70       11.18      2.96 o 
  -7   7   8        4.75        6.89      4.23 o 
  -6   7   8      123.82      112.05      6.87 o 
  -5   7   8        2.82        1.66      2.35 o 
  -4   7   8      535.96      458.53      8.74 o 
  -3   7   8      329.39      260.25      7.86 o 
  -2   7   8      411.52      432.67      9.76 o 
  -1   7   8      319.56      355.75      9.00 o 
   0   7   8      240.97      206.53     17.60 o 
   1   7   8       22.55       20.74      3.33 o 
   2   7   8      330.81      329.47      5.34 o 
   3   7   8       15.54       11.65      2.07 o 
   4   7   8       97.37      109.23      3.42 o 
   5   7   8       41.68       45.12      2.14 o 
   6   7   8        0.00        0.33      2.85 o 
   7   7   8        6.57        3.96      1.66 o 
   8   7   8        3.91        1.26      1.86 o 
   9   7   8       14.99       15.31      2.46 o 
  -8   8   8       24.49       30.19      3.48 o 
  -7   8   8        9.25        9.16      2.35 o 
  -6   8   8        0.82        0.99      3.07 o 
  -5   8   8       97.55       96.41      5.41 o 
  -4   8   8        0.42        0.77      3.24 o 
  -3   8   8       13.90       12.23      5.37 o 
  -2   8   8        0.00        3.68      2.72 o 
  -1   8   8        0.44        3.36      2.72 o 
   0   8   8      475.74      491.22      9.43 o 
   1   8   8      512.73      499.51     10.58 o 
   2   8   8      192.01      180.76      4.36 o 
   3   8   8      213.56      209.19      4.84 o 
   4   8   8      297.94      251.95      5.72 o 
   5   8   8       96.46       88.12      2.41 o 
   6   8   8        0.43       -1.02      2.11 o 
   7   8   8        7.36       12.91      2.05 o 
   8   8   8        3.79        2.13      1.68 o 
   9   8   8       39.81       40.08      2.03 o 
  -8   9   8        8.72       11.46      4.09 o 
  -7   9   8        0.19       -1.07      2.11 o 
  -6   9   8        0.00        3.06      3.24 o 
  -5   9   8       77.24       76.03      6.50 o 
  -4   9   8       23.79       15.37      4.13 o 
  -3   9   8      182.41      160.06      4.99 o 
  -2   9   8        1.13        2.56      2.65 o 
  -1   9   8       33.26       22.82      4.71 o 
   0   9   8      101.64      115.01      4.52 o 
   1   9   8       12.54       14.72      2.72 o 
   2   9   8      172.46      162.77      6.00 o 
   3   9   8      104.21       99.53      2.78 o 
   4   9   8        1.21        2.38      1.80 o 
   5   9   8       29.13       20.10      2.79 o 
   6   9   8       54.67       46.55      2.60 o 
   7   9   8        1.00        1.39      2.04 o 
   8   9   8        8.56       19.67      8.18 o 
  -7  10   8       25.08       25.43      3.43 o 
  -6  10   8       85.52      114.09      5.70 o 
  -5  10   8        8.16       10.82      3.83 o 
  -4  10   8        0.07        2.17      3.44 o 
  -3  10   8       29.20       23.06     11.87 o 
  -2  10   8        6.05        3.03      2.72 o 
  -1  10   8       33.85       42.30      3.33 o 
   0  10   8        2.60        3.66      2.65 o 
   1  10   8        6.30       15.87      5.32 o 
   2  10   8       18.39       22.22      2.15 o 
   3  10   8       44.75       43.68      3.24 o 
   4  10   8        0.01        0.13      1.57 o 
   5  10   8       34.80       36.96      3.24 o 
   6  10   8       65.78       60.84      2.74 o 
   7  10   8        0.43        0.44      1.79 o 
   8  10   8        7.46       12.28      1.83 o 
  -6  11   8        0.02        0.97      4.46 o 
  -5  11   8        0.79        2.19      4.52 o 
  -4  11   8        6.53        4.78      3.73 o 
  -3  11   8        0.34        0.22      2.35 o 
  -2  11   8        0.89        2.55      3.06 o 
  -1  11   8        5.62        0.41      2.35 o 
   0  11   8        5.41        4.21      4.91 o 
   1  11   8       55.83       64.10      2.80 o 
   2  11   8      138.38      135.70      5.25 o 
   3  11   8        3.08        1.60      1.52 o 
   4  11   8       16.00       14.78      3.78 o 
   5  11   8       14.42       13.51      2.30 o 
   6  11   8        2.58        2.72      3.68 o 
   7  11   8        6.33       10.55      4.30 o 
  -5  12   8        7.28        3.31      3.73 o 
  -4  12   8        0.88        5.79      5.21 o 
  -3  12   8        0.26       -1.86      3.73 o 
  -2  12   8       20.16       10.94      3.03 o 
  -1  12   8        7.76        6.08      2.95 o 
   0  12   8       40.55       38.39      6.55 o 
   1  12   8        6.34        4.92      1.86 o 
   2  12   8        2.78        4.71      1.86 o 
   3  12   8        3.03        6.55      3.33 o 
   4  12   8        0.55        2.54      1.79 o 
   5  12   8        5.02        4.30      2.60 o 
   6  12   8        1.23        1.64      1.64 o 
  -3  13   8       62.62       58.82      5.88 o 
  -2  13   8        5.08        7.33      3.03 o 
  -1  13   8       15.02       15.24      4.71 o 
   0  13   8       17.39       21.02      5.12 o 
   1  13   8       24.18       21.61      2.56 o 
   2  13   8        0.53       -0.19      1.60 o 
   3  13   8        6.40       12.29      2.46 o 
   4  13   8        8.82       20.01      5.93 o 
  -2  -9   9        1.85        1.23      4.91 o 
  -1  -9   9        5.16        7.78      4.91 o 
   0  -9   9        7.42        5.73      8.18 o 
   1  -9   9        2.80        4.91      7.37 o 
   2  -9   9        2.48        4.50      3.68 o 
   3  -9   9        4.72        2.86      3.27 o 
  -4  -8   9        0.17       -1.23      4.91 o 
  -3  -8   9        0.22        1.32      3.32 o 
  -2  -8   9        6.64        1.56      3.03 o 
  -1  -8   9        0.87        0.00      2.60 o 
   0  -8   9        3.04        3.68      4.09 o 
   1  -8   9        2.59        4.91      0.80 o 
   2  -8   9       21.43       20.87      4.09 o 
   3  -8   9        2.37        1.23      2.86 o 
   4  -8   9        5.61        5.73      5.32 o 
   5  -8   9        0.87        1.23      2.05 o 
  -5  -7   9        0.24        3.73      4.58 o 
  -4  -7   9        5.04        5.39      3.61 o 
  -3  -7   9       57.37       57.39      5.53 o 
  -2  -7   9        0.35        0.09      2.39 o 
  -1  -7   9       21.23       14.21      2.53 o 
   0  -7   9       33.90       28.47      5.06 o 
   1  -7   9       69.88       60.06      6.97 o 
   2  -7   9       50.12       42.50      2.05 o 
   3  -7   9        3.32        2.58      1.56 o 
   4  -7   9        7.60        5.73      2.46 o 
   5  -7   9        3.20        4.50      4.09 o 
   6  -7   9        4.36        3.16      1.15 o 
  -6  -6   9        9.61        9.38      4.02 o 
  -5  -6   9        0.81        0.25      5.59 o 
  -4  -6   9       38.65       33.29      3.15 o 
  -3  -6   9      108.20      103.47     11.78 o 
  -2  -6   9        2.48        2.21      1.17 o 
  -1  -6   9       18.64       10.84      2.12 o 
   0  -6   9        9.72        9.28      1.86 o 
   1  -6   9       10.35       10.70      2.42 o 
   2  -6   9       19.39       20.51      2.10 o 
   3  -6   9        7.10        6.03      1.72 o 
   4  -6   9        0.11       -0.95      2.56 o 
   5  -6   9        0.03        0.45      1.28 o 
   6  -6   9       12.35       12.28      2.05 o 
   7  -6   9        3.75        3.27      2.86 o 
  -7  -5   9       14.32       14.19      3.83 o 
  -6  -5   9      144.08      144.13      8.59 o 
  -5  -5   9       53.25       58.51      4.60 o 
  -4  -5   9        0.05       -2.70      4.09 o 
  -3  -5   9       10.08        8.88      1.58 o 
  -2  -5   9       98.09       94.95      3.83 o 
  -1  -5   9        8.91        7.65      1.51 o 
   0  -5   9        0.85        0.23      1.73 o 
   1  -5   9       31.26       33.63      1.94 o 
   2  -5   9       12.43       16.98      1.73 o 
   3  -5   9        3.31        5.26      1.58 o 
   4  -5   9       12.74       12.20      1.64 o 
   5  -5   9       14.95       13.91      1.86 o 
   6  -5   9        0.82        1.36      1.23 o 
   7  -5   9       13.05       22.92      4.09 o 
   8  -5   9        0.54        2.46      6.14 o 
  -8  -4   9       57.14       58.22      4.42 o 
  -7  -4   9        6.46        7.08      3.78 o 
  -6  -4   9       70.79       73.43      5.01 o 
  -5  -4   9      123.63      104.90      5.30 o 
  -4  -4   9        1.99        5.48      4.09 o 
  -3  -4   9       49.19       64.03      9.62 o 
  -2  -4   9       71.25       73.32      4.13 o 
  -1  -4   9      112.69      126.98      4.42 o 
   0  -4   9        7.31       10.18      2.40 o 
   1  -4   9       19.69       24.46      2.53 o 
   2  -4   9       67.75       73.65      2.80 o 
   3  -4   9        7.60        6.83      1.65 o 
   4  -4   9        0.39        1.74      1.32 o 
   5  -4   9       50.36       44.00      4.68 o 
   6  -4   9       30.37       41.00      2.20 o 
   7  -4   9       11.22       18.87      4.30 o 
   8  -4   9       25.50       20.05      8.18 o 
  -8  -3   9       14.86       18.49      3.54 o 
  -7  -3   9       31.35       34.83      3.83 o 
  -6  -3   9       22.57       26.49      3.83 o 
  -5  -3   9       14.58       17.25      3.54 o 
  -4  -3   9       51.88       61.66      5.75 o 
  -3  -3   9       14.77       21.18      3.73 o 
  -2  -3   9       97.83      100.41      4.89 o 
  -1  -3   9       24.68       33.58      3.29 o 
   0  -3   9       19.29       17.97      2.24 o 
   1  -3   9       16.14       13.20      2.22 o 
   2  -3   9        7.83        5.12      1.66 o 
   3  -3   9      358.01      359.13      5.65 o 
   4  -3   9       53.83       55.74      2.41 o 
   5  -3   9        7.18        7.19      1.44 o 
   6  -3   9       10.16        9.07      1.67 o 
   7  -3   9        3.55        3.32      3.16 o 
   8  -3   9        3.77        3.27      3.68 o 
   9  -3   9       38.18       48.70      5.73 o 
  -9  -2   9        6.88        4.91      6.55 o 
  -8  -2   9        0.44        5.17      3.41 o 
  -7  -2   9       13.92       16.18      3.24 o 
  -6  -2   9       56.60       44.90     14.06 o 
  -5  -2   9       33.56       30.45      5.14 o 
  -4  -2   9        0.05        0.55      2.85 o 
  -3  -2   9       22.03       20.84      4.15 o 
  -2  -2   9       12.33        7.03      3.75 o 
  -1  -2   9      142.61      145.83      6.26 o 
   0  -2   9        0.15        0.79      1.69 o 
   1  -2   9        0.90        2.98      2.22 o 
   2  -2   9        0.05        1.82      1.53 o 
   3  -2   9       83.01       81.66      2.58 o 
   4  -2   9       40.24       44.88      2.39 o 
   5  -2   9       52.63       62.16      2.90 o 
   6  -2   9        2.99        2.30      0.99 o 
   7  -2   9        3.88        6.99      1.12 o 
   8  -2   9      158.08      163.13      6.96 o 
   9  -2   9        6.12       11.87      4.91 o 
  -9  -1   9        5.41        5.34      3.63 o 
  -8  -1   9       40.41       40.90      7.98 o 
  -7  -1   9       12.56       12.00      4.31 o 
  -6  -1   9      352.67      348.59      8.33 o 
  -5  -1   9        4.66        2.95      4.09 o 
  -4  -1   9       57.77       45.64      4.13 o 
  -3  -1   9        3.56        1.53      3.41 o 
  -2  -1   9        3.43        1.81      3.41 o 
  -1  -1   9        5.80        9.55      6.10 o 
   0  -1   9       91.71      100.93      3.33 o 
   1  -1   9        1.55       -0.26      1.66 o 
   2  -1   9        1.44        2.51      1.94 o 
   3  -1   9       93.08       91.86      2.91 o 
   4  -1   9       16.58       15.65      1.91 o 
   5  -1   9        4.70        4.25      1.72 o 
   6  -1   9       50.60       46.10      2.23 o 
   7  -1   9       30.70       25.63      2.30 o 
   8  -1   9       43.03       50.97      9.62 o 
   9  -1   9       26.40       26.26      3.44 o 
  -9   0   9        9.28        8.35      2.85 o 
  -8   0   9        2.46        1.59      2.56 o 
  -7   0   9        1.03       -0.49      3.40 o 
  -6   0   9        2.10        3.86      2.95 o 
  -5   0   9       16.39       13.48      4.69 o 
  -4   0   9        0.69       -0.27      2.56 o 
  -3   0   9      105.57       94.93      8.59 o 
  -2   0   9        7.03        7.05      6.39 o 
  -1   0   9       57.40       58.57      4.42 o 
   0   0   9       24.31       26.84      3.54 o 
   1   0   9       10.08        9.79      2.15 o 
   2   0   9       81.04       92.69      4.07 o 
   3   0   9       49.42       54.64      2.75 o 
   4   0   9       11.23       12.98      2.27 o 
   5   0   9       91.29       93.05      2.84 o 
   6   0   9       13.15       10.97      2.89 o 
   7   0   9        0.83        1.23      0.82 o 
   8   0   9       82.80       88.93      5.41 o 
   9   0   9       45.25       48.59      3.90 o 
  10   0   9        1.88       -2.86      4.50 o 
  -9   1   9        0.17        1.76      2.99 o 
  -8   1   9       23.14       26.00      3.24 o 
  -7   1   9       33.91       30.07      4.46 o 
  -6   1   9      230.88      222.61      6.29 o 
  -5   1   9      522.55      505.21     10.08 o 
  -4   1   9      115.67      110.69      5.30 o 
  -3   1   9        0.14        0.52      3.14 o 
  -2   1   9       60.32       69.28      4.72 o 
  -1   1   9        2.39        2.46      3.14 o 
   0   1   9       60.08       60.22      5.73 o 
   1   1   9      131.42      127.03      4.09 o 
   2   1   9       38.51       37.78      2.49 o 
   3   1   9       25.80       24.20      2.31 o 
   4   1   9       20.58       19.32      1.66 o 
   5   1   9        0.16       -0.20      1.00 o 
   6   1   9       18.96       19.08      1.12 o 
   7   1   9        0.58        1.15      0.57 o 
   8   1   9        0.56        1.54      4.91 o 
   9   1   9        0.05        1.41      5.01 o 
  10   1   9        1.77        4.91      4.91 o 
  -9   2   9      102.16      121.18      5.12 o 
  -8   2   9       19.12       25.20      4.71 o 
  -7   2   9       36.06       37.59      4.46 o 
  -6   2   9       95.72       94.88      8.39 o 
  -5   2   9      239.66      239.77      6.76 o 
  -4   2   9      117.08      103.34     10.43 o 
  -3   2   9      112.44      113.65      5.47 o 
  -2   2   9      127.24      104.39      5.18 o 
  -1   2   9        7.15        8.48      4.26 o 
   0   2   9       23.83       22.15      4.39 o 
   1   2   9        3.03        3.98      2.20 o 
   2   2   9      218.42      236.31      5.02 o 
   3   2   9       26.92       31.97      3.07 o 
   4   2   9       25.60       25.10      2.16 o 
   5   2   9       28.71       26.35      2.04 o 
   6   2   9        4.94        3.79      1.42 o 
   7   2   9        0.22        0.76      0.95 o 
   8   2   9        0.02       -0.68      2.56 o 
   9   2   9        8.22       13.38      3.89 o 
  10   2   9        1.13        0.69      3.36 o 
  -9   3   9        0.17       -2.82      3.27 o 
  -8   3   9       14.98       22.79      3.03 o 
  -7   3   9       15.68       16.24      3.90 o 
  -6   3   9        0.07        0.13      2.96 o 
  -5   3   9       53.69       43.74      4.19 o 
  -4   3   9       42.06       35.19      5.26 o 
  -3   3   9      158.08      154.95      6.06 o 
  -2   3   9       48.90       47.81      9.00 o 
  -1   3   9        0.39        0.82      3.34 o 
   0   3   9      668.05      653.84     11.87 o 
   1   3   9       66.91       71.42      4.95 o 
   2   3   9      171.96      156.38      4.25 o 
   3   3   9        9.43        9.86      2.06 o 
   4   3   9        1.07        0.43      1.48 o 
   5   3   9       11.13       10.72      1.45 o 
   6   3   9        1.87        2.24      0.84 o 
   7   3   9       19.94       23.19      1.47 o 
   8   3   9       10.13        8.14      1.36 o 
   9   3   9        4.72        3.27      2.85 o 
  10   3   9       19.55       23.83      3.73 o 
  -9   4   9      114.24      131.92      8.59 o 
  -8   4   9        0.93       -0.41      2.31 o 
  -7   4   9      142.63      152.26      6.00 o 
  -6   4   9       54.82       55.40      8.80 o 
  -5   4   9       56.26       57.15      5.26 o 
  -4   4   9      219.28      181.33      9.66 o 
  -3   4   9        1.37        0.99      3.58 o 
  -2   4   9       32.59       27.11      7.22 o 
  -1   4   9      133.35      126.67      5.18 o 
   0   4   9      465.02      475.14     11.09 o 
   1   4   9      615.97      555.92      9.83 o 
   2   4   9       67.39       62.64      3.39 o 
   3   4   9        0.37        2.01      2.06 o 
   4   4   9        9.73        6.78      1.48 o 
   5   4   9       99.43      118.22      2.80 o 
   6   4   9      280.82      257.29      4.17 o 
   7   4   9       74.95       66.47      4.78 o 
   8   4   9        8.04        9.51      1.79 o 
   9   4   9        3.94        2.74      2.74 o 
  10   4   9        0.50       -1.19      2.85 o 
  -9   5   9      127.24      157.96      4.77 o 
  -8   5   9       63.43       65.34      4.35 o 
  -7   5   9        0.81        2.50      2.96 o 
  -6   5   9       12.19        8.94      2.85 o 
  -5   5   9       11.77       10.80      3.03 o 
  -4   5   9        1.23        0.09      4.60 o 
  -3   5   9       26.15       39.75      8.59 o 
  -2   5   9      161.71      137.70      5.30 o 
  -1   5   9        0.00       -1.02      2.85 o 
   0   5   9      435.55      435.61     14.04 o 
   1   5   9      301.58      270.15      6.58 o 
   2   5   9       28.63       35.30      5.62 o 
   3   5   9      100.96       92.05      2.77 o 
   4   5   9      148.37      126.31      3.08 o 
   5   5   9        4.89        6.02      1.68 o 
   6   5   9       78.24       84.91      3.04 o 
   7   5   9       32.95       35.57      5.20 o 
   8   5   9       36.72       27.79      2.46 o 
   9   5   9       29.65       29.46      4.50 o 
  10   5   9        9.02       12.28      4.09 o 
  -8   6   9       34.86       47.82      6.14 o 
  -7   6   9        0.01       -0.49      2.26 o 
  -6   6   9       47.05       46.33      3.44 o 
  -5   6   9       74.20       65.03      4.13 o 
  -4   6   9       18.24       24.80      4.12 o 
  -3   6   9        0.29        0.36      2.56 o 
  -2   6   9        0.04        0.18      2.56 o 
  -1   6   9        7.84       14.48      4.61 o 
   0   6   9     1419.09     1399.81     24.89 o 
   1   6   9      977.72      960.07     17.36 o 
   2   6   9      142.73      150.29      5.47 o 
   3   6   9      248.20      230.82      5.31 o 
   4   6   9       37.25       39.28      2.24 o 
   5   6   9      349.36      322.99      5.23 o 
   6   6   9        0.12        0.99      0.99 o 
   7   6   9        0.26        0.63      2.52 o 
   8   6   9        0.86        0.31      1.89 o 
   9   6   9        0.57        4.50      3.68 o 
  -8   7   9       12.40        9.25      3.40 o 
  -7   7   9       17.93       24.69      3.14 o 
  -6   7   9        1.61       -0.08      2.26 o 
  -5   7   9       98.26      102.57      5.22 o 
  -4   7   9       40.92       31.89      3.54 o 
  -3   7   9       81.36       59.16      4.91 o 
  -2   7   9       29.61       26.04      9.21 o 
  -1   7   9      215.31      189.04      7.37 o 
   0   7   9      171.28      160.03      6.32 o 
   1   7   9      353.81      365.15      9.24 o 
   2   7   9       59.72       69.10      3.37 o 
   3   7   9       93.49       93.08      4.00 o 
   4   7   9        8.28        6.74      1.87 o 
   5   7   9        0.02        0.59      1.23 o 
   6   7   9       12.20        7.82      1.68 o 
   7   7   9        0.08       -0.25      2.72 o 
   8   7   9        0.32        0.55      1.56 o 
   9   7   9       46.75       52.79      4.91 o 
  -8   8   9       21.83       19.71      6.75 o 
  -7   8   9      264.72      303.64      7.93 o 
  -6   8   9      118.63      110.86      5.19 o 
  -5   8   9        3.12       -1.66      2.65 o 
  -4   8   9        4.69        2.62      2.72 o 
  -3   8   9       62.73       61.92      4.88 o 
  -2   8   9      113.51      104.60      4.61 o 
  -1   8   9       58.84       60.32      7.57 o 
   0   8   9       43.28       36.14      3.40 o 
   1   8   9       36.23       27.55      7.78 o 
   2   8   9       87.30       80.98      6.38 o 
   3   8   9        0.19        0.89      1.62 o 
   4   8   9        0.85        1.16      1.64 o 
   5   8   9       24.56       22.42      1.91 o 
   6   8   9        2.44        1.87      1.38 o 
   7   8   9        1.81       -0.23      2.85 o 
   8   8   9        0.02       -0.89      1.42 o 
  -7   9   9       15.15       22.75      3.24 o 
  -6   9   9       38.64       39.38      4.71 o 
  -5   9   9       54.93       57.39      5.73 o 
  -4   9   9        0.10        0.74      2.70 o 
  -3   9   9        1.60        0.43      2.65 o 
  -2   9   9        4.21        3.23      3.83 o 
  -1   9   9        6.49        2.95      2.72 o 
   0   9   9       46.26       48.67      7.37 o 
   1   9   9       36.43       41.15      3.33 o 
   2   9   9       13.83       12.63      2.09 o 
   3   9   9       50.78       55.46      3.23 o 
   4   9   9       19.69       19.59      2.40 o 
   5   9   9       14.02       14.50      2.03 o 
   6   9   9        0.56        1.23      2.60 o 
   7   9   9        1.28        3.82      2.20 o 
   8   9   9        3.20       -0.19      1.57 o 
  -6  10   9        5.74        3.16      3.08 o 
  -5  10   9        2.12        1.38      2.65 o 
  -4  10   9       35.32       31.22      4.09 o 
  -3  10   9        8.32        9.41      3.45 o 
  -2  10   9       15.22       19.18      4.42 o 
  -1  10   9       74.67       91.84      4.39 o 
   0  10   9        2.02        2.15      2.65 o 
   1  10   9       49.95       54.73      5.61 o 
   2  10   9        2.19        2.18      1.82 o 
   3  10   9       30.01       35.65      2.30 o 
   4  10   9        1.14        0.82      1.53 o 
   5  10   9       10.61       15.01      4.71 o 
   6  10   9       14.43       12.45      2.79 o 
   7  10   9        1.36        4.30      2.03 o 
  -5  11   9       16.52       20.23      3.40 o 
  -4  11   9       17.17       22.32      3.85 o 
  -3  11   9       14.59       22.38      3.40 o 
  -2  11   9       84.80       82.04      4.95 o 
  -1  11   9        6.94       18.26     11.05 o 
   0  11   9        0.19        0.84      2.87 o 
   1  11   9        0.03       -0.48      1.96 o 
   2  11   9        1.42        1.10      1.70 o 
   3  11   9        0.65        3.43      2.08 o 
   4  11   9        1.39        1.52      2.28 o 
   5  11   9        2.20        0.95      3.33 o 
   6  11   9        0.14       -0.12      1.89 o 
  -4  12   9       49.00       54.43      4.39 o 
  -3  12   9        9.20       19.01      5.12 o 
  -2  12   9        4.71        5.12      3.03 o 
  -1  12   9        0.12        3.50      4.13 o 
   0  12   9       21.88       21.23      3.54 o 
   1  12   9        1.01        1.97      1.95 o 
   2  12   9       13.71       21.87      4.67 o 
   3  12   9        0.74        0.13      1.96 o 
   4  12   9        0.00        0.41      3.68 o 
   5  12   9       26.70       20.76      2.42 o 
  -2  13   9       70.10       77.18      4.99 o 
  -1  13   9       46.87       63.53      4.97 o 
   0  13   9       55.93       68.04      4.61 o 
   1  13   9       15.81       21.32      3.00 o 
   2  13   9       66.83       64.38      3.54 o 
   3  13   9        0.97        2.92      3.03 o 
  -2  -8  10        4.13        3.49      3.61 o 
  -1  -8  10        0.73       -0.27      3.03 o 
   0  -8  10        1.74        3.27      4.50 o 
   1  -8  10        6.54        8.18      4.50 o 
   2  -8  10       11.19        6.96      4.09 o 
   3  -8  10        4.01        1.64      3.27 o 
  -4  -7  10        3.31        6.69      4.79 o 
  -3  -7  10        0.26        2.35      3.44 o 
  -2  -7  10        4.15        2.72      3.32 o 
  -1  -7  10        4.20        2.52      1.51 o 
   0  -7  10        0.00        0.18      0.78 o 
   1  -7  10       49.53       29.43      4.44 o 
   2  -7  10       84.92       71.03     13.30 o 
   3  -7  10       17.03        9.96      2.93 o 
   4  -7  10        1.41        0.98      1.36 o 
   5  -7  10        0.10        0.41      3.68 o 
  -5  -6  10        4.35        5.48      5.14 o 
  -4  -6  10        0.79        0.87      2.59 o 
  -3  -6  10       14.03       12.92      1.87 o 
  -2  -6  10       34.88       33.13      4.24 o 
  -1  -6  10        3.55        1.18      1.26 o 
   0  -6  10        0.05        1.29      1.13 o 
   1  -6  10       16.18       14.47      1.47 o 
   2  -6  10       29.58       29.36      2.92 o 
   3  -6  10        3.78        3.11      1.27 o 
   4  -6  10        0.85       -0.82      1.52 o 
   5  -6  10        3.90        3.27      1.45 o 
   6  -6  10        0.04       -1.23      1.64 o 
  -6  -5  10      217.00      244.55      8.33 o 
  -5  -5  10        0.31        4.26      4.77 o 
  -4  -5  10        1.01        2.26      5.99 o 
  -3  -5  10        2.54        2.34      2.35 o 
  -2  -5  10        4.62        8.39      1.53 o 
  -1  -5  10      112.89      110.98      8.08 o 
   0  -5  10        9.90        6.27      2.15 o 
   1  -5  10        5.01        3.27      1.36 o 
   2  -5  10        3.75        3.85      1.66 o 
   3  -5  10       48.37       45.95      2.10 o 
   4  -5  10       28.70       27.00      1.72 o 
   5  -5  10        1.25        1.04      1.57 o 
   6  -5  10        0.19        0.90      1.36 o 
  -7  -4  10        3.26        3.86      3.54 o 
  -6  -4  10       68.54       71.27      5.30 o 
  -5  -4  10       27.00       28.57      4.13 o 
  -4  -4  10        6.95        5.58      4.39 o 
  -3  -4  10       26.57       25.94      5.07 o 
  -2  -4  10       50.07       53.56      4.06 o 
  -1  -4  10       36.70       39.29      4.15 o 
   0  -4  10       17.21       24.23      3.40 o 
   1  -4  10       24.78       26.72      2.51 o 
   2  -4  10       10.57        8.85      1.92 o 
   3  -4  10       64.99       67.94      2.60 o 
   4  -4  10        3.28        3.27      1.32 o 
   5  -4  10        1.58        0.92      1.05 o 
   6  -4  10        0.70       -0.41      1.10 o 
   7  -4  10       34.00       45.83      4.50 o 
  -7  -3  10       47.14       46.82      7.16 o 
  -6  -3  10        0.30        1.19      3.14 o 
  -5  -3  10       75.31       74.28      5.01 o 
  -4  -3  10        9.58        8.47      4.69 o 
  -3  -3  10       67.55       70.61      5.56 o 
  -2  -3  10       48.96       42.55      5.73 o 
  -1  -3  10       21.31       15.89      1.96 o 
   0  -3  10      194.80      180.24      4.16 o 
   1  -3  10       19.52       22.27      2.77 o 
   2  -3  10        3.97        5.08      1.66 o 
   3  -3  10        2.77        3.20      1.65 o 
   4  -3  10       10.26        8.34      1.70 o 
   5  -3  10        0.24        1.15      1.38 o 
   6  -3  10       16.84       19.87      1.50 o 
   7  -3  10       39.08       42.56      4.50 o 
   8  -3  10      184.61      208.73     10.43 o 
  -8  -2  10        4.52        7.50      3.33 o 
  -7  -2  10        0.71        2.93      5.80 o 
  -6  -2  10        0.14       -0.35      2.95 o 
  -5  -2  10       76.40       73.16      4.82 o 
  -4  -2  10      101.74      105.34      6.74 o 
  -3  -2  10      124.19      127.83      5.30 o 
  -2  -2  10        3.81        5.36      3.14 o 
  -1  -2  10        4.84        4.91      1.86 o 
   0  -2  10        6.10        9.08      1.86 o 
   1  -2  10       16.09       13.65      2.46 o 
   2  -2  10        0.93        0.93      1.53 o 
   3  -2  10        0.49        0.79      1.86 o 
   4  -2  10       47.18       43.35      2.15 o 
   5  -2  10       16.42       13.65      1.89 o 
   6  -2  10       65.57       60.69      1.89 o 
   7  -2  10        0.23        0.41      5.73 o 
   8  -2  10       41.12       51.35      5.14 o 
  -8  -1  10       22.79       29.30     10.64 o 
  -7  -1  10       10.87        9.12      4.39 o 
  -6  -1  10       17.19       14.62      3.54 o 
  -5  -1  10       78.63       91.83     13.50 o 
  -4  -1  10       12.47       10.57      3.54 o 
  -3  -1  10       18.13       15.88      3.54 o 
  -2  -1  10        4.53        1.96      2.85 o 
  -1  -1  10       58.51       53.09      4.13 o 
   0  -1  10      114.16      112.46      4.09 o 
   1  -1  10        0.51       -0.09      1.68 o 
   2  -1  10       34.06       33.06      2.61 o 
   3  -1  10      273.66      300.51      6.04 o 
   4  -1  10        0.04        0.03      1.73 o 
   5  -1  10       10.10       13.60      3.79 o 
   6  -1  10       42.88       39.41      4.47 o 
   7  -1  10        0.81        0.59      0.79 o 
   8  -1  10        6.20        4.58      2.85 o 
   9  -1  10        0.80        2.56      5.12 o 
  -8   0  10        6.42        5.10      3.75 o 
  -7   0  10        0.04        0.77      3.71 o 
  -6   0  10       23.28       29.96      5.93 o 
  -5   0  10       99.28       93.61      5.73 o 
  -4   0  10       84.68       89.34      5.11 o 
  -3   0  10       29.08       23.25      3.83 o 
  -2   0  10       41.25       37.76      4.13 o 
  -1   0  10       29.90       32.74      3.83 o 
   0   0  10      543.38      550.84      8.92 o 
   1   0  10       26.61       27.59      2.63 o 
   2   0  10       45.14       46.91      2.89 o 
   3   0  10       18.86       17.43      2.08 o 
   4   0  10       19.95       21.96      1.66 o 
   5   0  10       29.57       28.49      2.16 o 
   6   0  10        7.55        9.16      0.86 o 
   7   0  10        5.59        4.55      0.78 o 
   8   0  10        0.87        3.42      2.85 o 
   9   0  10        1.63       -1.33      3.78 o 
  -8   1  10       24.64       22.02      3.54 o 
  -7   1  10        1.12        0.60      2.65 o 
  -6   1  10       16.87       20.24      9.00 o 
  -5   1  10       81.56       87.64     11.87 o 
  -4   1  10      269.10      278.82      7.63 o 
  -3   1  10       11.15       11.15      3.54 o 
  -2   1  10       32.30       28.31      5.14 o 
  -1   1  10        5.32        6.37      3.24 o 
   0   1  10      127.24      136.70      6.22 o 
   1   1  10       37.08       44.32      2.87 o 
   2   1  10       11.52        6.96      2.83 o 
   3   1  10        0.00        0.46      1.76 o 
   4   1  10       10.92       10.44      1.53 o 
   5   1  10       24.12       25.33      1.64 o 
   6   1  10        2.59        3.48      1.00 o 
   7   1  10       21.69       20.41      0.98 o 
   8   1  10       11.08        6.39      5.32 o 
   9   1  10        7.38        9.43      3.24 o 
  -8   2  10        0.08        1.16      3.47 o 
  -7   2  10        4.27        3.36      2.85 o 
  -6   2  10        0.55        0.27      3.36 o 
  -5   2  10       21.16       53.96     28.03 o 
  -4   2  10      615.50      565.74     11.40 o 
  -3   2  10        7.50        5.95      3.44 o 
  -2   2  10        2.33        1.17      3.03 o 
  -1   2  10        1.31        4.41      3.32 o 
   0   2  10      158.21      173.88      7.20 o 
   1   2  10      187.38      182.62      4.48 o 
   2   2  10       38.86       45.90      2.98 o 
   3   2  10       37.63       46.09      3.41 o 
   4   2  10       11.60       10.94      2.28 o 
   5   2  10       12.21       14.19      1.42 o 
   6   2  10       47.24       49.35      1.50 o 
   7   2  10       53.58       54.95      4.22 o 
   8   2  10        8.91        8.18      4.09 o 
   9   2  10        1.61        2.34      2.95 o 
  -8   3  10       69.45       82.90      5.51 o 
  -7   3  10       38.90       38.09      3.61 o 
  -6   3  10       43.73       41.38      4.29 o 
  -5   3  10      104.44       85.54      8.39 o 
  -4   3  10      130.10      120.91      5.47 o 
  -3   3  10      119.23      149.75     18.21 o 
  -2   3  10      195.35      170.53      6.06 o 
  -1   3  10      121.51      118.12      5.83 o 
   0   3  10      150.93      142.13      5.93 o 
   1   3  10      144.22      160.71      4.93 o 
   2   3  10      469.08      487.95     16.15 o 
   3   3  10        0.00        0.47      2.07 o 
   4   3  10       40.79       42.13      1.94 o 
   5   3  10      145.48      142.75      3.60 o 
   6   3  10        9.56        9.52      1.14 o 
   7   3  10        0.01       -0.82      1.35 o 
   8   3  10       12.27       15.14      4.09 o 
   9   3  10       10.40       13.09      4.50 o 
  -8   4  10       13.69       15.02      3.48 o 
  -7   4  10       90.65      104.39      4.63 o 
  -6   4  10        5.42        7.31      3.94 o 
  -5   4  10       59.10       59.36      7.66 o 
  -4   4  10      276.64      224.25      6.66 o 
  -3   4  10      238.89      215.79      7.98 o 
  -2   4  10       41.60       46.92     10.23 o 
  -1   4  10       15.87       13.91      3.47 o 
   0   4  10      547.78      531.94     21.07 o 
   1   4  10      153.46      156.91      6.57 o 
   2   4  10      353.03      347.35      5.80 o 
   3   4  10       47.34       46.77      2.39 o 
   4   4  10        0.09        1.23      1.62 o 
   5   4  10        2.53        1.48      1.60 o 
   6   4  10      164.79      147.25      2.88 o 
   7   4  10       50.65       53.79      3.43 o 
   8   4  10        1.77       -1.23      6.14 o 
   9   4  10       11.71        5.73      7.37 o 
  -8   5  10        1.61        5.38      2.74 o 
  -7   5  10        1.14        2.05      2.60 o 
  -6   5  10        0.03        1.00      4.77 o 
  -5   5  10        0.72        0.32      3.53 o 
  -4   5  10       61.08       45.79      5.21 o 
  -3   5  10      567.04      513.34     23.12 o 
  -2   5  10       59.45       64.30      4.31 o 
  -1   5  10        1.77        0.60      2.74 o 
   0   5  10      107.80      115.58      5.89 o 
   1   5  10       80.27       83.63      4.31 o 
   2   5  10       93.17       91.92      4.79 o 
   3   5  10        0.04        0.67      1.91 o 
   4   5  10        8.44       10.93      2.86 o 
   5   5  10       66.97       76.10      5.31 o 
   6   5  10       15.54       17.62      1.63 o 
   7   5  10        9.28        8.44      1.08 o 
   8   5  10        5.79        3.13      1.79 o 
   9   5  10       19.11       19.64      8.18 o 
  -8   6  10       15.33        9.51      3.03 o 
  -7   6  10        0.21       -0.95      2.56 o 
  -6   6  10        1.83        2.46      3.33 o 
  -5   6  10       43.26       46.03      5.14 o 
  -4   6  10        4.63        3.93      4.09 o 
  -3   6  10       32.39       26.25      6.75 o 
  -2   6  10        1.84        2.27      2.85 o 
  -1   6  10        8.09       12.76      3.24 o 
   0   6  10       26.00       37.17      6.58 o 
   1   6  10       93.93      100.37      4.91 o 
   2   6  10     1038.63     1048.70     14.42 o 
   3   6  10      103.19       90.06      3.50 o 
   4   6  10      151.70      127.20      3.59 o 
   5   6  10       78.71       71.01      2.30 o 
   6   6  10        0.17        1.54      1.36 o 
   7   6  10        0.05        1.18      1.05 o 
   8   6  10       13.88       17.57      3.27 o 
   9   6  10        9.41        9.82      7.37 o 
  -7   7  10       26.31       32.42      4.12 o 
  -6   7  10       36.37       33.81      3.54 o 
  -5   7  10       52.56       49.95      6.14 o 
  -4   7  10        7.58        5.07      3.41 o 
  -3   7  10      158.41      146.54      5.41 o 
  -2   7  10       31.18       20.15      4.15 o 
  -1   7  10        1.63       -0.90      2.65 o 
   0   7  10        2.38       -1.23      4.69 o 
   1   7  10       65.19       59.33      3.63 o 
   2   7  10        0.65        0.88      2.12 o 
   3   7  10       10.41        9.75      2.43 o 
   4   7  10       19.16       17.29      2.30 o 
   5   7  10       32.63       28.60      2.64 o 
   6   7  10       14.17       22.12      1.93 o 
   7   7  10        0.30        1.16      1.66 o 
   8   7  10        1.35        1.42      2.16 o 
  -7   8  10       59.26       73.69      8.59 o 
  -6   8  10       68.00       67.26      4.23 o 
  -5   8  10        1.08        1.52      3.04 o 
  -4   8  10        2.63        2.69      2.95 o 
  -3   8  10       42.83       47.91      6.96 o 
  -2   8  10       40.07       38.71      3.93 o 
  -1   8  10        1.50       -2.16      2.95 o 
   0   8  10        4.27        5.48      2.72 o 
   1   8  10      173.57      167.56      7.16 o 
   2   8  10        2.25        1.49      2.46 o 
   3   8  10        7.83        2.53      2.19 o 
   4   8  10       19.53       23.63      2.43 o 
   5   8  10       10.54       13.16      2.14 o 
   6   8  10       67.56       72.74      3.20 o 
   7   8  10        1.38        0.03      1.66 o 
   8   8  10        3.86        3.30      2.45 o 
  -6   9  10       51.54       67.97      4.23 o 
  -5   9  10        0.72        0.80      2.65 o 
  -4   9  10        2.15        0.65      2.65 o 
  -3   9  10       23.06       24.24      4.09 o 
  -2   9  10        0.78        2.81      2.95 o 
  -1   9  10       65.12       70.59      4.23 o 
   0   9  10       15.86       15.37      3.03 o 
   1   9  10        1.19        1.20      1.91 o 
   2   9  10       90.15       99.23      3.31 o 
   3   9  10        0.60        2.16      2.33 o 
   4   9  10       40.31       38.55      3.02 o 
   5   9  10       50.82       52.78      2.58 o 
   6   9  10        0.69       -1.43      2.03 o 
   7   9  10        2.28       -0.79      2.25 o 
  -5  10  10       80.36       81.24      5.32 o 
  -4  10  10        5.89        6.94      3.10 o 
  -3  10  10        0.03        1.23      2.72 o 
  -2  10  10        0.39        2.40      2.95 o 
  -1  10  10       34.92       33.51      3.71 o 
   0  10  10        0.92        1.57      3.54 o 
   1  10  10       28.01       30.05      8.34 o 
   2  10  10       14.91       16.19      2.30 o 
   3  10  10        0.17       -0.15      1.57 o 
   4  10  10       18.14       19.31      2.43 o 
   5  10  10       21.03       27.20      2.10 o 
   6  10  10        3.03        2.84      2.16 o 
  -4  11  10       21.26       23.74      6.88 o 
  -3  11  10       13.19        8.43      3.40 o 
  -2  11  10       15.48       20.52      3.71 o 
  -1  11  10        0.00       -1.81      2.95 o 
   0  11  10        7.78        5.48      5.45 o 
   1  11  10       19.17       26.73      2.54 o 
   2  11  10        0.75        0.86      2.23 o 
   3  11  10       12.95       10.10      2.46 o 
   4  11  10        5.78        7.36      2.08 o 
   5  11  10        0.92        0.94      2.28 o 
  -3  12  10       11.52       13.18      6.88 o 
  -2  12  10        0.32        1.92      3.03 o 
  -1  12  10        0.88        1.08      3.45 o 
   0  12  10        3.32        4.34      4.42 o 
   1  12  10       67.99       85.62      3.64 o 
   2  12  10       47.46       60.77      4.07 o 
   3  12  10       26.52       32.05      2.75 o 
   4  12  10       33.83       39.65      3.10 o 
  -2  -7  11        0.72       -0.71      3.32 o 
  -1  -7  11       25.63       32.56      8.39 o 
   0  -7  11        6.00        5.55      3.32 o 
   1  -7  11        2.95        2.06      1.83 o 
   2  -7  11        3.86        3.10      1.79 o 
  -4  -6  11        2.21       -1.31      4.77 o 
  -3  -6  11        7.13        4.33      2.15 o 
  -2  -6  11        0.92        1.46      1.98 o 
  -1  -6  11        0.48        1.61      1.45 o 
   0  -6  11        2.99        1.35      1.40 o 
   1  -6  11       11.27       10.04      1.97 o 
   2  -6  11       19.00       17.16      2.21 o 
   3  -6  11       16.00       17.76      2.28 o 
   4  -6  11        1.80        1.23      1.89 o 
  -5  -5  11        2.49        4.55      7.27 o 
  -4  -5  11        0.43       -0.56      1.53 o 
  -3  -5  11        7.28        5.58      1.88 o 
  -2  -5  11        2.41        1.07      2.35 o 
  -1  -5  11       69.24       64.19      3.73 o 
   0  -5  11       20.10       29.72      2.63 o 
   1  -5  11        2.97        4.55      1.60 o 
   2  -5  11        0.02        0.49      1.65 o 
   3  -5  11        3.50        1.37      1.51 o 
   4  -5  11       35.48       32.64      1.96 o 
   5  -5  11        0.06        2.01      1.57 o 
   6  -5  11        0.01        0.82      4.50 o 
  -6  -4  11       17.27       12.57      4.42 o 
  -5  -4  11       17.98       13.08      4.13 o 
  -4  -4  11        5.29        3.27      6.39 o 
  -3  -4  11        0.32       -0.07      1.56 o 
  -2  -4  11        9.15       13.07      1.86 o 
  -1  -4  11        1.01        1.67      1.79 o 
   0  -4  11        1.83       -0.89      2.10 o 
   1  -4  11        0.65        0.41      1.61 o 
   2  -4  11        4.42        2.55      1.91 o 
   3  -4  11       32.89       36.19      2.10 o 
   4  -4  11       41.58       41.41      2.62 o 
   5  -4  11       17.40       20.69      2.66 o 
   6  -4  11        3.69        1.56      1.42 o 
  -6  -3  11       22.13       25.21      4.42 o 
  -5  -3  11        7.38        0.32      3.75 o 
  -4  -3  11        5.39        5.46      4.69 o 
  -3  -3  11       14.65       16.33      4.77 o 
  -2  -3  11        2.94        1.69      1.82 o 
  -1  -3  11        3.26        3.82      1.80 o 
   0  -3  11       18.61       23.62      3.54 o 
   1  -3  11       16.40       12.22      2.02 o 
   2  -3  11        0.07        0.10      1.52 o 
   3  -3  11       12.01       12.73      2.52 o 
   4  -3  11       76.78       80.03      5.54 o 
   5  -3  11       21.86       27.42      3.38 o 
   6  -3  11       31.77       29.27      1.88 o 
   7  -3  11       12.22       20.46      4.09 o 
  -7  -2  11        0.00       -0.40      4.01 o 
  -6  -2  11        0.00       -1.15      3.75 o 
  -5  -2  11        7.08        5.43      3.54 o 
  -4  -2  11        6.41        7.28      4.77 o 
  -3  -2  11       45.70       50.19      5.75 o 
  -2  -2  11        7.69        6.55      3.24 o 
  -1  -2  11        0.16        1.92      2.41 o 
   0  -2  11       11.25       12.74      3.14 o 
   1  -2  11        5.43        6.18      1.99 o 
   2  -2  11       27.34       25.91      2.33 o 
   3  -2  11        5.98        7.78      1.97 o 
   4  -2  11        4.17        5.75      1.59 o 
   5  -2  11        1.43        0.92      1.24 o 
   6  -2  11        0.83        0.66      1.33 o 
   7  -2  11        8.61        7.78      6.96 o 
   8  -2  11       25.68       29.05      4.91 o 
  -7  -1  11       28.24       29.32      4.91 o 
  -6  -1  11       39.93       40.55      4.50 o 
  -5  -1  11      157.94      160.17      6.29 o 
  -4  -1  11      249.29      230.19      9.22 o 
  -3  -1  11        0.39        0.19      5.50 o 
  -2  -1  11       36.81       39.22      5.73 o 
  -1  -1  11        1.29        5.10      2.28 o 
   0  -1  11        0.51        0.77      1.77 o 
   1  -1  11       42.42       36.55      2.80 o 
   2  -1  11       17.86       14.95      2.71 o 
   3  -1  11       13.86       15.31      2.26 o 
   4  -1  11       13.19       15.34      3.04 o 
   5  -1  11        0.01        1.76      1.44 o 
   6  -1  11       25.30       30.16      1.60 o 
   7  -1  11        6.17        7.78      3.68 o 
   8  -1  11        0.01        2.86      3.68 o 
  -7   0  11        4.62        5.65      3.54 o 
  -6   0  11       13.37       13.02      3.54 o 
  -5   0  11       87.40       80.78      5.01 o 
  -4   0  11        9.32        9.65      7.27 o 
  -3   0  11       21.65       21.93      4.51 o 
  -2   0  11        8.62        8.58      3.54 o 
  -1   0  11       29.25       29.05      4.49 o 
   0   0  11       10.05        6.62      2.19 o 
   1   0  11        4.29        2.23      2.33 o 
   2   0  11       57.32       55.72      5.90 o 
   3   0  11       69.58       71.97      2.53 o 
   4   0  11        2.44        1.56      1.38 o 
   5   0  11        3.91        2.06      1.19 o 
   6   0  11        0.00        1.36      1.08 o 
   7   0  11        0.37        0.94      2.25 o 
   8   0  11        0.34       -3.68      6.96 o 
  -7   1  11        8.93        6.96      3.44 o 
  -6   1  11        3.32        5.97      4.39 o 
  -5   1  11       20.14       16.67      4.51 o 
  -4   1  11      151.56      132.73     10.03 o 
  -3   1  11        6.30        2.27      3.14 o 
  -2   1  11       72.58       62.91      4.42 o 
  -1   1  11       73.51       71.18      5.22 o 
   0   1  11      608.17      602.51      9.03 o 
   1   1  11      174.95      166.33      4.22 o 
   2   1  11       41.10       45.32      2.87 o 
   3   1  11      174.14      164.47      4.00 o 
   4   1  11       16.89       17.80      1.78 o 
   5   1  11        1.22        1.23      1.89 o 
   6   1  11        5.29        5.66      1.33 o 
   7   1  11        3.28        0.82      0.79 o 
   8   1  11        1.10       -1.64      3.68 o 
  -8   2  11      127.17      139.13      7.37 o 
  -7   2  11        1.70        3.12      3.14 o 
  -6   2  11       16.55       12.69      5.32 o 
  -5   2  11        6.35        2.85      3.75 o 
  -4   2  11        1.63       -0.94      4.15 o 
  -3   2  11      150.71      143.29      5.88 o 
  -2   2  11       58.87       60.64      4.60 o 
  -1   2  11        4.28        2.19      3.69 o 
   0   2  11       24.88       26.35      5.12 o 
   1   2  11      317.79      330.46     11.81 o 
   2   2  11        8.43        5.32      2.40 o 
   3   2  11        7.87        5.80      2.08 o 
   4   2  11        7.48        5.48      1.83 o 
   5   2  11        5.80        8.17      2.03 o 
   6   2  11      124.73      122.48      4.60 o 
   7   2  11        3.84        2.24      0.95 o 
   8   2  11        0.32        4.50      4.09 o 
  -8   3  11        5.44        8.44      3.44 o 
  -7   3  11        7.34        5.52      3.18 o 
  -6   3  11        0.00        5.32      9.00 o 
  -5   3  11        1.60        2.60      3.69 o 
  -4   3  11        7.54        2.86      4.21 o 
  -3   3  11       50.28       54.38      4.77 o 
  -2   3  11        3.24        6.80      4.06 o 
  -1   3  11        0.32       -0.53      5.35 o 
   0   3  11      315.82      340.62      9.29 o 
   1   3  11       37.25       33.26      3.49 o 
   2   3  11      195.55      181.76      4.57 o 
   3   3  11       29.16       28.30      2.45 o 
   4   3  11      133.91      121.04      3.30 o 
   5   3  11      127.96      123.12      2.81 o 
   6   3  11       93.72       93.97      2.43 o 
   7   3  11        8.20        5.67      1.94 o 
   8   3  11       13.43       18.82      8.59 o 
  -7   4  11        1.16        1.02      2.89 o 
  -6   4  11       27.43       25.82      4.68 o 
  -5   4  11        2.03        0.31      3.25 o 
  -4   4  11        0.06       -0.41      3.27 o 
  -3   4  11      135.91      120.12      7.16 o 
  -2   4  11        3.62        2.44      3.99 o 
  -1   4  11       45.66       44.16      5.04 o 
   0   4  11      269.25      280.56      7.08 o 
   1   4  11      777.06      747.31     19.17 o 
   2   4  11      441.29      470.68      7.21 o 
   3   4  11       26.01       24.93      2.89 o 
   4   4  11       24.00       23.18      2.86 o 
   5   4  11       47.40       42.29      1.87 o 
   6   4  11        3.15        2.39      1.77 o 
   7   4  11        0.07        2.12      1.45 o 
   8   4  11        3.32        2.86      3.68 o 
  -7   5  11        0.01        1.34      3.33 o 
  -6   5  11        0.03       -2.79      3.62 o 
  -5   5  11       30.30       24.26      4.83 o 
  -4   5  11       36.74       38.99      5.21 o 
  -3   5  11       31.53       34.29      7.16 o 
  -2   5  11      249.30      235.04      8.24 o 
  -1   5  11       13.74       10.09      4.03 o 
   0   5  11      317.03      313.08      7.51 o 
   1   5  11       13.79       11.39      2.47 o 
   2   5  11       79.83       74.30      3.36 o 
   3   5  11       26.37       22.97      2.22 o 
   4   5  11        6.64        5.73      1.80 o 
   5   5  11       57.67       62.21      2.57 o 
   6   5  11       52.34       54.69      2.17 o 
   7   5  11        0.02        1.61      1.48 o 
   8   5  11       17.22       21.69      4.50 o 
  -7   6  11        9.06       23.08      7.37 o 
  -6   6  11      100.29      118.73     10.84 o 
  -5   6  11        1.05        2.13      5.30 o 
  -4   6  11        7.00        4.94      4.15 o 
  -3   6  11       34.21       23.65      6.87 o 
  -2   6  11        0.39        2.63      2.95 o 
  -1   6  11       58.87       55.42      4.13 o 
   0   6  11       52.47       54.59      5.32 o 
   1   6  11        1.93       -0.81      1.98 o 
   2   6  11      312.24      313.65      6.33 o 
   3   6  11        0.31       -0.26      1.62 o 
   4   6  11       30.56       30.95      2.15 o 
   5   6  11        1.57        2.90      1.53 o 
   6   6  11        1.16        0.60      1.98 o 
   7   6  11        1.22        0.94      1.42 o 
   8   6  11        0.19        0.82      3.68 o 
  -6   7  11       33.07       32.38      7.16 o 
  -5   7  11       19.03       16.99      4.46 o 
  -4   7  11      159.43      151.76      8.59 o 
  -3   7  11        2.68        1.37      3.78 o 
  -2   7  11        0.03       -1.93      2.95 o 
  -1   7  11       24.11       25.45      3.54 o 
   0   7  11      267.29      261.70      7.65 o 
   1   7  11        0.75       -1.63      2.10 o 
   2   7  11        0.62       -0.43      2.19 o 
   3   7  11       37.90       35.03      2.86 o 
   4   7  11        8.67       10.66      1.79 o 
   5   7  11       10.20       13.35      2.86 o 
   6   7  11        7.19        4.67      1.66 o 
   7   7  11        1.66        0.93      1.19 o 
   8   7  11        1.76        3.05      1.50 o 
  -6   8  11        3.17        6.55      5.32 o 
  -5   8  11        0.97        3.34      4.01 o 
  -4   8  11        5.65        5.27      5.59 o 
  -3   8  11       19.01       11.05      5.73 o 
  -2   8  11        1.52        5.01      3.43 o 
  -1   8  11        0.02       -2.95      2.95 o 
   0   8  11       32.41       31.18      3.63 o 
   1   8  11        5.00        6.17      2.45 o 
   2   8  11        5.49        5.88      2.90 o 
   3   8  11        2.18        1.89      1.73 o 
   4   8  11        3.07        3.36      1.68 o 
   5   8  11        0.68       -1.00      1.81 o 
   6   8  11       46.93       50.99      2.84 o 
   7   8  11       10.18        7.46      2.04 o 
  -5   9  11       13.75       10.01      4.61 o 
  -4   9  11        3.55        5.29      4.52 o 
  -3   9  11        5.83        1.94      5.37 o 
  -2   9  11       49.18       59.18      8.39 o 
  -1   9  11       24.98       21.11      4.17 o 
   0   9  11        7.77        7.24      3.03 o 
   1   9  11        0.41       -0.74      2.15 o 
   2   9  11        2.19        1.18      1.91 o 
   3   9  11        0.05        1.88      1.86 o 
   4   9  11        0.96        1.24      2.10 o 
   5   9  11        0.37        1.08      1.65 o 
   6   9  11        6.71        5.61      1.68 o 
  -4  10  11        0.45       -0.47      3.43 o 
  -3  10  11      206.54      211.72      8.84 o 
  -2  10  11       16.43       12.72      6.66 o 
  -1  10  11        0.71        0.82      2.95 o 
   0  10  11       10.93       15.67      3.33 o 
   1  10  11        1.54        1.36      2.24 o 
   2  10  11       91.24       97.05      3.55 o 
   3  10  11        0.01       -0.47      1.66 o 
   4  10  11        0.02        2.08      2.62 o 
   5  10  11        1.53       -0.22      1.66 o 
  -3  11  11       24.93       15.65      4.58 o 
  -2  11  11      103.34      117.48      7.37 o 
  -1  11  11       33.63       50.16      4.39 o 
   0  11  11      139.56      171.37     10.43 o 
   1  11  11        6.90        9.66      3.34 o 
   2  11  11       30.00       31.89      2.80 o 
   3  11  11        1.46        1.76      2.40 o 
   4  11  11       27.97       28.04      3.62 o 
  -1  12  11       11.79       10.64      4.50 o 
   0  12  11        6.82        5.89      3.40 o 
   1  12  11        6.45        4.85      3.83 o 
   2  12  11       50.25       65.59      4.24 o 
   0  -6  12        1.26        3.84      1.45 o 
   1  -6  12        0.00       -0.92      1.40 o 
  -3  -5  12        1.56        1.28      1.59 o 
  -2  -5  12        0.23       -1.11      1.58 o 
  -1  -5  12        2.12        2.85      1.94 o 
   0  -5  12        1.54        0.15      1.47 o 
   1  -5  12       11.07        8.79      2.56 o 
   2  -5  12        7.51        7.16      2.00 o 
   3  -5  12        0.42       -0.60      1.48 o 
   4  -5  12        0.16        5.15      2.93 o 
  -4  -4  12       10.83        6.37      1.81 o 
  -3  -4  12        2.38        1.18      2.62 o 
  -2  -4  12        9.18       10.45      3.10 o 
  -1  -4  12        0.29       -0.17      1.38 o 
   0  -4  12        0.02       -0.60      1.60 o 
   1  -4  12        1.37       -1.19      1.57 o 
   2  -4  12        2.16        2.66      2.12 o 
   3  -4  12       19.55       21.54      2.10 o 
   4  -4  12        3.40        3.55      1.76 o 
   5  -4  12        2.41        3.14      1.98 o 
  -5  -3  12       41.06       50.08      5.11 o 
  -4  -3  12        3.69        6.00      3.83 o 
  -3  -3  12        4.03        4.87      2.02 o 
  -2  -3  12        0.03        2.39      3.11 o 
  -1  -3  12        0.02        0.33      1.90 o 
   0  -3  12        5.19        1.52      2.34 o 
   1  -3  12       43.03       47.93      2.55 o 
   2  -3  12        2.11        1.92      1.91 o 
   3  -3  12       10.03        8.66      1.77 o 
   4  -3  12       15.05       19.39      4.67 o 
   5  -3  12        0.02        0.71      1.48 o 
   6  -3  12        0.05        0.54      1.86 o 
  -5  -2  12        1.59       -0.82      4.15 o 
  -4  -2  12       27.28       23.33      5.22 o 
  -3  -2  12        0.02       -0.76      2.95 o 
  -2  -2  12       16.51       19.03      2.74 o 
  -1  -2  12        1.29        2.02      2.09 o 
   0  -2  12       88.70       82.25      4.44 o 
   1  -2  12       39.01       35.09      2.43 o 
   2  -2  12        9.50       12.28      2.51 o 
   3  -2  12       14.10       13.20      2.05 o 
   4  -2  12        2.09        2.88      2.15 o 
   5  -2  12        0.08        0.33      1.24 o 
   6  -2  12        2.74        2.46      1.91 o 
  -6  -1  12        6.24        5.84      7.17 o 
  -5  -1  12        6.04        1.77      3.54 o 
  -4  -1  12       58.91       54.56      6.55 o 
  -3  -1  12        2.82        1.99      3.24 o 
  -2  -1  12        9.63        7.17      4.69 o 
  -1  -1  12       60.84       61.88      6.10 o 
   0  -1  12       20.94       16.63      2.84 o 
   1  -1  12        1.65        2.30      2.55 o 
   2  -1  12        1.24        3.42      2.08 o 
   3  -1  12        9.24        7.87      2.49 o 
   4  -1  12        3.41        2.77      1.38 o 
   5  -1  12        0.29        0.00      1.64 o 
   6  -1  12        0.46        0.71      1.04 o 
   7  -1  12        7.41       12.28      4.09 o 
  -6   0  12       28.35       39.40      6.36 o 
  -5   0  12        0.34        0.71      3.24 o 
  -4   0  12       94.10       92.45      6.96 o 
  -3   0  12       81.84       79.60      5.12 o 
  -2   0  12       28.47       23.96     12.48 o 
  -1   0  12        0.06       -1.29      2.54 o 
   0   0  12       52.33       57.20      3.63 o 
   1   0  12        0.38        1.64      2.71 o 
   2   0  12       81.90       79.15      4.20 o 
   3   0  12        2.94        4.68      1.86 o 
   4   0  12        4.67        3.07      1.77 o 
   5   0  12        7.31        7.64      2.13 o 
   6   0  12        1.82        1.20      1.36 o 
   7   0  12        1.45        1.64      3.68 o 
  -6   1  12       14.60       23.87      5.52 o 
  -5   1  12       14.87       15.28      3.83 o 
  -4   1  12       15.59        6.89      3.73 o 
  -3   1  12       48.17       50.21      5.73 o 
  -2   1  12        0.60        0.85      3.78 o 
  -1   1  12        0.22        3.12      3.14 o 
   0   1  12      125.60      127.63      4.26 o 
   1   1  12       48.21       52.36     10.70 o 
   2   1  12      221.21      244.98      6.35 o 
   3   1  12        1.30        1.58      2.10 o 
   4   1  12        0.21        1.06      1.60 o 
   5   1  12       69.30       77.92      2.66 o 
   6   1  12       47.57       44.95      1.65 o 
   7   1  12        3.63        4.09      3.68 o 
  -6   2  12       22.23       29.33      4.31 o 
  -5   2  12        2.13        0.00      4.91 o 
  -4   2  12       79.70       71.20      6.55 o 
  -3   2  12       34.29       39.28      5.73 o 
  -2   2  12      159.49      156.07     10.60 o 
  -1   2  12      100.64       99.77      7.16 o 
   0   2  12       45.21       45.42      3.38 o 
   1   2  12      195.29      185.86      5.11 o 
   2   2  12        3.08        1.79      1.96 o 
   3   2  12       71.11       77.02      3.49 o 
   4   2  12       11.64       14.66      3.17 o 
   5   2  12        0.04        1.75      2.29 o 
   6   2  12       50.37       48.21      5.32 o 
   7   2  12       17.76       10.25      3.89 o 
   8   2  12       13.87       13.09      8.18 o 
  -7   3  12        8.21        9.82      5.73 o 
  -6   3  12        0.00        0.62      3.03 o 
  -5   3  12       49.12       40.92     11.87 o 
  -4   3  12       24.59       25.37      5.73 o 
  -3   3  12       53.00       47.47      6.14 o 
  -2   3  12       97.75      145.39     25.58 o 
  -1   3  12      142.97      136.92      5.64 o 
   0   3  12        6.72        5.52      3.18 o 
   1   3  12       19.55       14.86      3.62 o 
   2   3  12       41.73       42.02      3.12 o 
   3   3  12        0.02        0.77      1.66 o 
   4   3  12       12.42       13.14      2.65 o 
   5   3  12        0.21        1.10      1.10 o 
   6   3  12       22.07       15.83      1.38 o 
   7   3  12       35.72       37.67      2.86 o 
   8   3  12        2.40        1.64      4.09 o 
  -6   4  12       18.23       15.01      4.72 o 
  -5   4  12        5.35        2.18      4.03 o 
  -4   4  12        0.95       -0.95      3.66 o 
  -3   4  12      118.97      118.95      8.59 o 
  -2   4  12       11.82        7.16      6.66 o 
  -1   4  12       38.78       38.89      4.05 o 
   0   4  12       47.01       54.84      4.05 o 
   1   4  12       32.49       29.86      4.14 o 
   2   4  12      392.34      401.09      7.28 o 
   3   4  12      186.81      178.36      4.22 o 
   4   4  12       43.76       34.23      1.97 o 
   5   4  12       76.89       69.47      2.25 o 
   6   4  12        3.94        4.19      1.62 o 
   7   4  12       18.62       23.94      1.98 o 
   8   4  12        2.81        4.50      4.09 o 
  -6   5  12        3.75       -4.74      6.51 o 
  -5   5  12       10.74       11.21      4.58 o 
  -4   5  12        2.80        6.10      4.35 o 
  -3   5  12        0.18        0.82      3.58 o 
  -2   5  12      106.65       90.44      8.67 o 
  -1   5  12        0.86        2.71      3.03 o 
   0   5  12       27.73       22.90      3.61 o 
   1   5  12        0.46        1.29      2.50 o 
   2   5  12       49.64       53.98      3.05 o 
   3   5  12       23.65       24.39      2.27 o 
   4   5  12       10.80       17.74      3.89 o 
   5   5  12        0.11       -0.66      1.40 o 
   6   5  12        2.47        1.42      1.21 o 
   7   5  12        0.57        0.45      1.08 o 
  -6   6  12       39.43       51.09      9.41 o 
  -5   6  12       31.15       32.50      4.19 o 
  -4   6  12        0.54        0.00      2.89 o 
  -3   6  12        5.27        1.44      3.84 o 
  -2   6  12        2.82        3.89      4.15 o 
  -1   6  12        0.53       -2.46      3.39 o 
   0   6  12       16.51       29.26      3.44 o 
   1   6  12        3.37        1.79      2.62 o 
   2   6  12        6.16        4.63      2.17 o 
   3   6  12        0.01        1.14      1.73 o 
   4   6  12       20.79       22.43      2.18 o 
   5   6  12       10.52       17.47      4.12 o 
   6   6  12       41.87       43.64      3.34 o 
   7   6  12        0.10       -0.26      1.66 o 
  -5   7  12       12.02       20.13      4.83 o 
  -4   7  12        6.11        5.12      3.44 o 
  -3   7  12        5.58        5.08      3.75 o 
  -2   7  12        6.33        4.78      4.15 o 
  -1   7  12       17.99       15.75      3.44 o 
   0   7  12        2.38        2.37      3.36 o 
   1   7  12       17.03       25.79      3.39 o 
   2   7  12       82.08       91.88      3.43 o 
   3   7  12        3.49        4.75      1.93 o 
   4   7  12        6.36        5.74      1.73 o 
   5   7  12       52.06       53.56      5.49 o 
   6   7  12       14.30       15.28      1.96 o 
   7   7  12        4.54        9.19      2.74 o 
  -5   8  12      113.42      113.65      5.59 o 
  -4   8  12       41.71       53.18      6.14 o 
  -3   8  12       17.20       14.39      5.73 o 
  -2   8  12       33.50       45.47     14.53 o 
  -1   8  12       18.72       23.42      3.83 o 
   0   8  12        0.57        1.31      2.85 o 
   1   8  12       31.23       29.84     10.02 o 
   2   8  12        2.70        6.18      2.44 o 
   3   8  12        0.30       -0.63      1.73 o 
   4   8  12       16.56       18.89      2.63 o 
   5   8  12       23.24        9.35      3.31 o 
   6   8  12        9.85       19.76      4.18 o 
  -4   9  12       28.54       34.63      8.18 o 
  -3   9  12       51.15       64.36      5.73 o 
  -2   9  12        1.92        0.14      4.01 o 
  -1   9  12        6.43       16.06      4.19 o 
   0   9  12        0.75        1.15      2.72 o 
   1   9  12       20.60       20.84      3.33 o 
   2   9  12       14.44       17.38      2.63 o 
   3   9  12       44.61       54.87      2.82 o 
   4   9  12        0.68        2.98      2.69 o 
   5   9  12        4.70        4.84      1.95 o 
  -3  10  12       43.63       72.38      5.21 o 
  -2  10  12       20.00       25.79      4.31 o 
  -1  10  12        0.00        2.92      4.52 o 
   0  10  12       12.17       15.03      4.19 o 
   1  10  12        6.61        9.81      2.91 o 
   2  10  12       83.58      105.44      4.02 o 
   3  10  12       23.93       30.07      4.87 o 
   4  10  12       55.27       64.35      3.39 o 
  -1  11  12       21.96       15.60      7.18 o 
   0  11  12       54.18       63.97      5.73 o 
   1  11  12       92.38      110.88      4.21 o 
   2  11  12       22.90       22.19      3.35 o 
  -1  -4  13        2.07        2.75      2.06 o 
   0  -4  13        4.93        4.03      1.96 o 
   1  -4  13        2.19        0.90      1.83 o 
   2  -4  13        1.22        1.84      1.92 o 
  -3  -3  13        1.67        1.38      2.16 o 
  -2  -3  13        0.96       -0.17      1.87 o 
  -1  -3  13        0.26       -0.71      1.66 o 
   0  -3  13        0.11        0.47      1.86 o 
   1  -3  13        0.07       -0.79      1.90 o 
   2  -3  13        3.33        2.98      2.17 o 
   3  -3  13        2.04        2.46      1.92 o 
   4  -3  13       12.76       18.96      2.38 o 
  -4  -2  13       34.04       34.27      5.11 o 
  -3  -2  13        1.17        0.03      1.96 o 
  -2  -2  13        2.30        2.41      2.76 o 
  -1  -2  13        9.30        9.74      2.95 o 
   0  -2  13       19.29       23.60      4.69 o 
   1  -2  13        0.00        0.29      2.02 o 
   2  -2  13        9.88        9.53      3.69 o 
   3  -2  13        0.00       -0.91      1.82 o 
   4  -2  13        3.86        2.29      2.23 o 
   5  -2  13        6.59        6.14      1.99 o 
  -4  -1  13       71.51       69.03      6.55 o 
  -3  -1  13       30.84       27.59      5.25 o 
  -2  -1  13        1.92        2.42      2.47 o 
  -1  -1  13        8.79       10.47      2.57 o 
   0  -1  13      143.35      139.31      4.88 o 
   1  -1  13      262.59      256.93      7.05 o 
   2  -1  13        1.82       -0.01      1.78 o 
   3  -1  13        4.87        5.79      2.81 o 
   4  -1  13        6.02        5.59      1.62 o 
   5  -1  13        0.85        0.89      1.57 o 
  -5   0  13       20.56       13.01      7.96 o 
  -4   0  13        7.13        2.73      3.83 o 
  -3   0  13        2.79       -0.19      3.14 o 
  -2   0  13        6.60       10.00      3.83 o 
  -1   0  13       95.42      108.33      4.01 o 
   0   0  13       61.42       73.38      3.85 o 
   1   0  13       43.28       42.92      2.97 o 
   2   0  13        8.80        8.37      2.10 o 
   3   0  13        3.34        3.63      2.09 o 
   4   0  13        0.00        0.26      1.56 o 
   5   0  13        2.78        3.44      1.64 o 
   6   0  13        3.83        2.27      1.60 o 
  -5   1  13        0.01        1.95      3.54 o 
  -4   1  13       42.80       55.04      6.66 o 
  -3   1  13        2.59       -1.00      3.24 o 
  -2   1  13       24.48       24.23      4.13 o 
  -1   1  13        7.38        7.74      2.63 o 
   0   1  13       52.87       52.11      4.00 o 
   1   1  13       54.63       59.22      3.26 o 
   2   1  13       52.17       49.57      2.82 o 
   3   1  13       17.90       20.85      2.47 o 
   4   1  13        0.75        1.52      1.60 o 
   5   1  13       33.97       33.67      2.84 o 
   6   1  13        3.34        2.09      1.36 o 
  -5   2  13        5.48        7.55      3.83 o 
  -4   2  13        1.47       -4.50      5.73 o 
  -3   2  13       48.93       47.71      5.52 o 
  -2   2  13      178.71      166.23      9.41 o 
  -1   2  13       66.92       58.51      4.71 o 
   0   2  13       31.65       42.72      3.21 o 
   1   2  13      274.94      265.77      6.28 o 
   2   2  13      340.33      322.05      5.87 o 
   3   2  13       18.92       19.81      2.33 o 
   4   2  13        1.77        1.52      2.65 o 
   5   2  13        0.99       -0.04      1.42 o 
   6   2  13       27.50       24.03      3.50 o 
  -5   3  13        0.03       -3.46      3.73 o 
  -4   3  13       77.40       77.75      7.78 o 
  -3   3  13       26.73       24.83      6.34 o 
  -2   3  13      229.57      228.28      7.37 o 
  -1   3  13       88.55       78.14      4.77 o 
   0   3  13       33.00       34.56      3.14 o 
   1   3  13       28.78       29.31      3.37 o 
   2   3  13       16.23       17.62      2.49 o 
   3   3  13        0.05       -0.90      1.66 o 
   4   3  13        0.33       -0.21      1.57 o 
   5   3  13       41.66       35.53      1.89 o 
   6   3  13        0.60        1.43      1.36 o 
  -5   4  13       33.50       31.37      5.73 o 
  -4   4  13       10.43       10.06      5.93 o 
  -3   4  13        0.73       -2.22      6.51 o 
  -2   4  13        7.04        5.52      3.47 o 
  -1   4  13       12.36        8.80      3.47 o 
   0   4  13        0.53        0.95      2.20 o 
   1   4  13        1.82       -0.41      2.94 o 
   2   4  13      208.45      200.96      4.63 o 
   3   4  13       27.38       27.77      2.30 o 
   4   4  13        0.04        0.11      1.73 o 
   5   4  13       19.18       13.86      2.60 o 
   6   4  13        2.90        3.27      1.35 o 
  -5   5  13        4.05        0.12      6.06 o 
  -4   5  13       33.64       31.45      5.37 o 
  -3   5  13       38.55       32.57      5.37 o 
  -2   5  13        7.69        6.60      4.31 o 
  -1   5  13       30.97       44.91      4.02 o 
   0   5  13       35.52       41.48      9.00 o 
   1   5  13       25.33       26.75      3.87 o 
   2   5  13      108.11      102.16      3.95 o 
   3   5  13        0.31        0.78      1.80 o 
   4   5  13       23.52       22.73      2.62 o 
   5   5  13        0.60        0.09      1.96 o 
   6   5  13       11.58       10.84      1.88 o 
  -5   6  13        9.29       10.51      4.02 o 
  -4   6  13        0.00        0.69      3.32 o 
  -3   6  13       53.64       58.54      6.20 o 
  -2   6  13       23.07       13.75      6.93 o 
  -1   6  13        4.09        3.76      3.14 o 
   0   6  13        0.32        0.80      2.74 o 
   1   6  13        8.02        7.37      2.99 o 
   2   6  13        2.36        0.61      1.86 o 
   3   6  13       32.40       36.14      2.83 o 
   4   6  13        2.00        3.58      2.49 o 
   5   6  13        2.05        4.17      2.24 o 
   6   6  13       21.70       22.50      1.74 o 
  -4   7  13        0.64        2.92      4.43 o 
  -3   7  13        2.49        5.70      3.73 o 
  -2   7  13        1.03        1.54      4.15 o 
  -1   7  13        1.34       -0.13      3.33 o 
   0   7  13        6.31        6.92      3.14 o 
   1   7  13        2.86        4.88      2.86 o 
   2   7  13       10.43       14.80      2.47 o 
   3   7  13        0.69       -1.30      2.39 o 
   4   7  13        3.90        4.96      2.74 o 
   5   7  13        0.10        0.22      2.69 o 
  -3   8  13       13.60       16.68      4.85 o 
  -2   8  13      142.21      151.18     14.53 o 
  -1   8  13       27.18       39.45      5.45 o 
   0   8  13        6.68        6.99      3.75 o 
   1   8  13        3.14        5.22      2.72 o 
   2   8  13       28.09       38.51      3.94 o 
   3   8  13       25.03       21.28      3.66 o 
   4   8  13       45.15       48.38      3.40 o 
   5   8  13        0.47       -1.15      1.97 o 
  -2   9  13       78.35       89.02      6.69 o 
  -1   9  13       72.97       95.39      7.17 o 
   0   9  13       11.64       28.50      8.39 o 
   1   9  13       23.89       35.58      3.57 o 
   2   9  13       13.52       14.23      2.71 o 
   3   9  13        0.37        0.24      3.42 o 
   4   9  13        0.29        0.20      2.65 o 
   0  10  13       27.48       21.47      8.06 o 
   1  10  13        1.18        0.50      2.71 o 
   2  10  13       19.39       19.80      5.88 o 
  -1  -2  14        5.09        5.83      2.36 o 
   0  -2  14        0.12        0.83      2.22 o 
   1  -2  14       17.81       18.20      2.90 o 
   2  -2  14        0.06        1.18      1.91 o 
  -2  -1  14        3.10        3.14      2.43 o 
  -1  -1  14        0.16        1.16      2.15 o 
   0  -1  14        6.00        4.54      2.30 o 
   1  -1  14      118.58      116.89      5.63 o 
   2  -1  14       19.39       18.43      2.39 o 
   3  -1  14        0.84        1.59      2.03 o 
  -3   0  14       10.53        3.01      7.37 o 
  -2   0  14        2.81        1.67      2.75 o 
  -1   0  14        0.08       -0.74      2.80 o 
   0   0  14        0.60        2.43      2.80 o 
   1   0  14       16.29       15.21      3.82 o 
   2   0  14        2.81        3.20      3.79 o 
   3   0  14        0.40       -0.33      1.77 o 
   4   0  14        7.57        7.70      2.54 o 
  -3   1  14       44.71       51.62      6.81 o 
  -2   1  14        3.50        0.65      4.39 o 
  -1   1  14       14.82       13.40      3.18 o 
   0   1  14       29.51       26.93      3.07 o 
   1   1  14        1.16        0.01      2.36 o 
   2   1  14        1.23       -1.31      2.83 o 
   3   1  14       25.39       23.30      3.08 o 
   4   1  14        2.75        0.67      1.58 o 
   5   1  14        1.02        0.85      1.55 o 
  -4   2  14        0.94        6.55      5.32 o 
  -3   2  14       17.53       16.32      4.42 o 
  -2   2  14       26.36       31.51      6.96 o 
  -1   2  14        0.15       -0.32      2.74 o 
   0   2  14        2.23        6.01      3.58 o 
   1   2  14        0.04        1.58      2.55 o 
   2   2  14       57.30       53.98      5.23 o 
   3   2  14       51.21       48.95      4.21 o 
   4   2  14       45.16       41.57      2.37 o 
   5   2  14       27.40       18.38      1.70 o 
  -4   3  14        0.08       -2.83      3.73 o 
  -3   3  14        2.62        1.44      3.61 o 
  -2   3  14        8.81        4.09      5.32 o 
  -1   3  14       23.97       22.51      6.14 o 
   0   3  14        7.19        5.56      2.84 o 
   1   3  14        0.00       -0.52      2.04 o 
   2   3  14       24.33       20.31      2.91 o 
   3   3  14        4.30        4.20      1.91 o 
   4   3  14        4.41        2.77      1.60 o 
   5   3  14        6.24        8.65      2.13 o 
  -4   4  14        0.13       -1.21      3.61 o 
  -3   4  14        2.08        2.34      3.61 o 
  -2   4  14        0.58       -1.58      3.32 o 
  -1   4  14        0.02       -2.86      4.50 o 
   0   4  14        3.72        3.73      2.82 o 
   1   4  14        1.42       -0.01      2.29 o 
   2   4  14        3.46        3.67      2.38 o 
   3   4  14        0.95        0.32      2.15 o 
   4   4  14        1.49        2.00      1.91 o 
   5   4  14        1.14        2.83      1.87 o 
  -3   5  14        1.85        1.09      4.58 o 
  -2   5  14        3.09        2.38      3.32 o 
  -1   5  14        2.03        3.49      3.32 o 
   0   5  14        4.68        4.68      2.93 o 
   1   5  14       21.66       11.74      3.74 o 
   2   5  14       13.64        8.64      2.74 o 
   3   5  14       34.63       39.05      5.07 o 
   4   5  14        1.07        0.98      2.08 o 
   5   5  14        0.83        6.85      2.29 o 
  -3   6  14       15.69        5.97      7.05 o 
  -2   6  14       35.26       31.13      5.63 o 
  -1   6  14        0.66       -0.04      2.74 o 
   0   6  14        1.42        0.64      2.36 o 
   1   6  14        0.01        0.03      2.50 o 
   2   6  14        2.75        1.39      2.10 o 
   3   6  14        5.24        4.29      2.55 o 
   4   6  14        2.40        2.21      2.22 o 
  -2   7  14       27.85       25.14      8.15 o 
  -1   7  14        0.96       -0.78      4.09 o 
   0   7  14        3.61        2.92      2.65 o 
   1   7  14        2.08        3.07      3.41 o 
   2   7  14       45.36       47.76      4.95 o 
   3   7  14        1.44        4.03      3.10 o 
  -1   8  14        0.09        0.00      9.00 o 
   0   8  14        6.42        8.18      3.26 o 
   1   8  14        2.04        4.12      2.97 o 
   2   8  14        0.18        2.95      2.52 o 
   0   2  15       15.47       14.04      2.91 o 
   1   2  15        0.49        0.35      2.33 o 
   2   2  15       33.33       28.82      3.80 o 
  -1   3  15        1.49       -0.90      3.00 o 
   0   3  15        3.86        2.96      2.86 o 
   1   3  15        0.46        3.79      2.43 o 
   2   3  15       28.81       29.95      5.42 o 
  -1   4  15        0.57        0.27      2.60 o 
   0   4  15        2.71        0.92      3.28 o 
   1   4  15        4.69        2.86      2.73 o 
   2   4  15        1.27       -1.09      2.10 o 
   0   5  15        2.03        2.35      2.65 o 
   1   5  15        3.59        7.54      2.63 o 
                                                 
